# Supplementary material for: Evolution of loss of heterozygosity patterns in hybrid genomes of Candida yeast pathogens
Source: BMC Biol. 2023 May 11;21:105. doi: 10.1186/s12915-023-01608-z (PMC10173528; doi:10.1186/s12915-023-01608-z)
Supplement: Supplementary file 3 — Additional file 3. Summary of the variant calling and LOH blocks analyses for C. metapsilosis strains after read mapping on the reference genome. The different columns indicate various measured variables in this order, Strain: strain name or code; Other name: alternative strain names or codes; MAT: mating type; Type: hybrid or parental nature of the strain; Coverage: sequencing coverage; %reads mapped: percentage of sequencing reads mapped to the reference; Genome > 30 reads: number of positions in the reference genome mapped by more than 30 reads; Variants: number of called variants; PASS Variants: variants that pass the quality filters; PASS SNPs: variants that are single nucleotide polymorphisms; Heteroz Variant PASS: heterozygous variants; Homoz Variant PASS: homozygous variants; PASS Variants/kb; variant density; PASS SNPSs/kb: SNP density; Heteroz Variants/kb: heterozygous variant density; Homoz Variants/kb: homozygous variant density; LOH Blocks > 100bp: number of blocks larger than 100bp; LOH nucl >100bp: number of sites within blocks larger than 100bp; LOH genome >100bp: percentage of the genome sequence within LOH blocks larger than 100bp; Variants in Heter blocks: number of variants within heterozygous blocks; Heter nucl > 100bp: number of sites within heterozygous blocks larger than 100bp; Parental divergence: average nucleotide divergence between the two haplotypes in heterozygous blocks. [file 12915_2023_1608_MOESM3_ESM.xlsx]

## Sheet: CANME
Supplementary file 3. Summary of the variant calling and LOH blocks analyses for C. metapsilosis strains after read mapping on the reference genome.
Candida metapsilosis
Reference	BP57
Size	13093275
Scaffolds	9
GC%	38.08%
N50	2138570
					Mapping statistics			Variant Calling statistics
Strain	Other name	Clade	MAT	Type	Coverage	%reads mapped	Genome > 30 reads	Variants	PASS Variants	PASS SNPs	Heteroz Variant PASS	Homoz Variant PASS	PASS Variants/kb	PASS SNPSs/kb	Heteroz Variants/kb	Homoz Variants/kb	LOH Blocks > 100bp (n)	LOH nucl >100bp (bp)	LOH genome >100bp
CBS10746		clade 1.1	a/alpha	hybrid	250.745	0.9611	12942865	463584	392149	330174	355645	36504	30.2985	25.5101	27.4781	2.8204	10381	6718493	0.513125
CBS10747		clade 1.1	a/alpha	hybrid	430.015	0.9593	12954025	465153	384387	325801	347084	37303	29.6732	25.1506	26.7935	2.87965	10429	6790974	0.518661
CBS11127		clade 1.1	a/alpha	hybrid	482.162	0.9563	12948670	446642	369016	313295	323063	45953	28.4984	24.1951	24.9495	3.54886	10652	7214487	0.551007
CBS2916		clade 1.2	a/alpha	hybrid	628.097	0.9522	12945344	539593	434659	371195	378649	56010	33.5765	28.674	29.2498	4.32665	11056	6138592	0.468835
BP57	SZMC8022	clade 1.1	a/alpha	hybrid	148.834	0.9334	13072476	495572	397666	334967	397542	124	30.4201	25.6238	30.4106	0.00948558	12247	6054139	0.462385
CP367	SZMC8098	clade 1.1	a/alpha	hybrid	160.884	0.9521	12923336	504709	427168	358436	383221	43947	33.054	27.7356	29.6534	3.40059	10589	6286363	0.480122
CP61	SZMC8093	clade 1.1	a/alpha	hybrid	148.368	0.9391	12966100	512972	430333	360778	421560	8773	33.1891	27.8247	32.5125	0.676611	12033	5679311	0.433758
MCO448		clade 1.1	a/alpha	hybrid	172.356	0.9287	12102671	364149	296235	267970	269126	27109	24.4768	22.1414	22.2369	2.23992	13805	7882880	0.602056
MSK446		clade 1.2	a/alpha	hybrid	233.372	0.9464	12827077	542139	453992	382919	382307	71685	35.3933	29.8524	29.8047	5.58857	10466	6225613	0.475482
PL429	SZMC1548	clade 1.1	a/alpha	hybrid	196.836	0.9008	12895459	380338	323857	290861	288026	35831	25.114	22.5553	22.3355	2.77858	13716	7521287	0.574439
PL448		clade 1.1	a/alpha	hybrid	182.211	0.9186	12689940	367549	315846	284563	275360	40486	24.8895	22.4243	21.6991	3.1904	12978	7760756	0.592728
SZMC21154		clade 1.1	alpha/alpha	hybrid	489.124	0.9499	12961901	472028	373049	317215	335496	37553	28.7804	24.4729	25.8832	2.89718	10393	6948339	0.53068
SZMC21155		clade 1.1	a/alpha	hybrid	437.874	0.9616	12920016	443529	366028	310375	314152	51876	28.3303	24.0228	24.3151	4.01517	9457	7380543	0.56369
SZMC8029		clade 1.1	a/alpha	hybrid	420.516	0.9504	12955988	490906	390521	331429	350554	39967	30.1421	25.5811	27.0573	3.08483	10598	6711953	0.512626
SZMC8092		clade 1.1	a/alpha	hybrid	465.744	0.9564	12960400	490594	387765	329649	350834	36931	29.9192	25.4351	27.0697	2.84953	10927	6681333	0.510287
SZMC8094		clade 1.1	a/alpha	hybrid	397.346	0.9448	12973401	507486	401452	340001	362186	39266	30.9442	26.2075	27.9176	3.02665	11431	6527559	0.498543
SZMC8095		clade 1.1	a/alpha	hybrid	476.206	0.9616	12968082	491184	384857	326992	348340	36517	29.6772	25.2151	26.8613	2.81591	11427	6720583	0.513285
SZMC8099		clade 1.1	a/alpha	hybrid	458.189	0.9578	13085658	428989	353413	300509	352946	467	27.0077	22.9648	26.972	0.0356879	10462	6674342	0.509753
MSK414		clade 2	a/alpha	hybrid	236.515	0.9253	12558735	921787	698903	564191	528015	170888	55.6507	44.9242	42.0436	13.6071	13240	3785649	0.289129
Average					337.652	0.945042	1.28764e+07	490995	399016	339017	356006	43010	31.0019	26.3427	27.6444	3.35746	11383.5	6.61596e+06	0.505294
Median					397.346	0.9504	12948670	490594	387765	329649	350834	37553	29.9192	25.4351	27.0573	2.89718	10927	6711953	0.512626
