# Supplementary material for: Evolution of loss of heterozygosity patterns in hybrid genomes of Candida yeast pathogens
Source: BMC Biol. 2023 May 11;21:105. doi: 10.1186/s12915-023-01608-z (PMC10173528; doi:10.1186/s12915-023-01608-z)
Supplement: Supplementary file 4 — Additional file 4. Summary of the variant calling and LOH blocks analyses for C. orthopsilosis strains after read mapping on the reference genome. Indicated variables as in Additional file 3. [file 12915_2023_1608_MOESM4_ESM.xlsx]

## Sheet: CANOR
Supplementary file 4. Summary of the variant calling and LOH blocks analyses for C. orthopsilosis strains after read mapping on the reference genome.
Candida orthopsilosis
Reference	90-125
Size	12659401
Chromosomes	8
GC%	0.3746
N50	1644167
					Mapping statistics			Variant Calling statistics
Strain	Other name	Clade	MAT	Type	Coverage	%reads mapped	Genome > 30 reads	Variants	PASS Variants	PASS SNPs	Heteroz Variant PASS	Homoz Variant PASS	PASS Variants/kb	PASS SNPSs/kb	Heteroz Variants/kb	Homoz Variants/kb	LOH Blocks > 100bp (n)	LOH nucl >100bp (bp)	LOH genome >100bp	Variants in Heter blocks	Heter nucl > 100bp	Parental divergence
109		clade 2	a/a	hybrid	230.874	0.8707	12402611	396888	354813	329943	165440	189373	28.6079	26.6027	13.3391	15.2688	5837	9203009	0.72697	160197	3397203	0.0471556
172		clade 3	a/a	hybrid	384.075	0.9084	12422434	377544	339273	315499	163511	175762	27.3113	25.3975	13.1626	14.1488	5748	9185050	0.725552	158863	3419241	0.0464615
85		clade 3	a/a	hybrid	718.337	0.9123	12429154	355447	319156	296911	130231	188925	25.678	23.8883	10.4779	15.2001	4728	9885427	0.780876	126249	2726672	0.0463015
88		parent A	a/a	parental A	619.322	0.9694	12424076	59088	55407	50422	1109	54298	4.45965	4.05841	0.0892622	4.37039	-	-	-	-	-	-
89		parent A	a/a	parental A	813.277	0.949	12424922	58684	55223	50295	1021	54202	4.44453	4.04791	0.0821736	4.36236	-	-	-	-	-	-
B8274	B-8274	clade 3	alpha/alpha	hybrid	109.627	0.9426	12407758	390996	349220	323836	188263	160957	28.1453	26.0995	15.173	12.9723	6294	8704564	0.687597	183220	3894566	0.047045
B8323	B-8323	clade 2	a/alpha	hybrid	62.4958	0.9412	12308110	427034	378641	351801	206841	171800	30.7635	28.5829	16.8053	13.9583	7113	8327689	0.657826	200784	4261488	0.0471159
Ch_T3		clade 4	a/alpha	hybrid	419.287	0.9215	12462022	476092	427399	398730	389613	37786	34.2961	31.9956	31.264	3.03209	12821	4328342	0.341907	380509	8215702	0.0463148
IFM48364		parent A	a/a	parental A	615.242	0.9368	12429568	58893	55467	50520	1080	54387	4.4625	4.0645	0.0868896	4.37561	-	-	-	-	-	-
IFM48386		clade 2	a/alpha	hybrid	465.941	0.8999	12408148	412567	369636	344370	204156	165480	29.7898	27.7535	16.4534	13.3364	7289	8327071	0.657778	198305	4266050	0.0464845
M85		clade 3	a/a	hybrid	538.951	0.9534	12430424	352198	317753	295374	129857	187896	25.5625	23.7622	10.4467	15.1158	4735	9902709	0.782242	125984	2710249	0.0464843
MCO456		clade 1	alpha/alpha	hybrid	342.129	0.9351	12365114	325187	292237	272742	91118	201119	23.634	22.0574	7.36896	16.265	4413	10736444	0.8481	86071	1872243	0.0459721
MCO457		clade 4	a/alpha	hybrid	816.612	0.9583	12461046	459583	409128	382413	371359	37769	32.8326	30.6887	29.8016	3.03097	12390	4678556	0.369572	362572	7870119	0.0460694
MCO471		clade 4	a/alpha	hybrid	246.454	0.9181	12462252	447852	401798	373791	353468	48330	32.2412	29.9939	28.3631	3.87811	11300	5171439	0.408506	345543	7387493	0.0467741
MSK636		clade 2	a/a	hybrid	502.067	0.9454	12405177	390087	350421	326917	165452	184969	28.248	26.3533	13.3373	14.9106	6146	9142796	0.722214	160344	3459187	0.0463531
s151	CAS08-0151	clade 3	a/a	hybrid	100.143	0.9473	12391529	385427	343888	318693	169789	174099	27.7519	25.7186	13.702	14.0498	5761	9107860	0.719454	165089	3494841	0.0472379
s1540	CAS09-1540	clade 3	a/a	hybrid	119.319	0.9269	12413467	390054	348821	323405	193788	155033	28.1002	26.0528	15.6111	12.4891	6481	8581501	0.677876	188802	4017820	0.0469912
s1799	CAS09-1799	clade 1	alpha/alpha	hybrid	118.711	0.9366	12367606	334793	300538	279204	90623	209915	24.3004	22.5754	7.32745	16.973	4124	10782099	0.851707	85826	1828638	0.0469344
s1825	CAS10-1825	clade 3	a/a	hybrid	133.064	0.9394	12421349	399884	357616	331631	197522	160094	28.7904	26.6985	15.9018	12.8886	6542	8506706	0.671967	192425	4091460	0.0470309
s185	CAS08-0185	clade 3	a/a	hybrid	100.225	0.939	12396794	373572	334115	309748	146810	187305	26.9517	24.9861	11.8426	15.1091	4994	9596019	0.758015	142803	3015163	0.0473616
s282	CAS08-0282	clade 4	a/alpha	hybrid	405.937	0.9443	12432703	445387	397875	370467	253491	144384	32.0023	29.7978	20.389	11.6132	8085	7332506	0.579214	247527	5252844	0.0471225
s320	CAS08-0320	clade 4	a/alpha	hybrid	693.454	0.9462	12435551	434498	387103	361065	238120	148983	31.1287	29.0349	19.1483	11.9804	7900	7621601	0.602051	231957	4962258	0.0467442
s421	CP25, SZMC8100	clade 3	a/a	hybrid	112.631	0.9423	12418247	402761	359878	333674	202135	157743	28.9798	26.8697	16.2773	12.7025	6689	8416364	0.664831	197012	4180716	0.047124
s422	CP47	clade 3	a/a	hybrid	420.799	0.9442	12430281	369861	330913	307394	152853	178060	26.6215	24.7294	12.2968	14.3247	5356	9429939	0.744896	148534	3177975	0.0467386
s423	CP85, SZMC8102	clade 1	alpha/alpha	hybrid	106.207	0.9355	12368074	337906	303216	281683	99758	203458	24.516	22.775	8.06577	16.4503	4520	10585615	0.836186	94608	2021020	0.046812
s424	CP124, SZMC8104	clade 4	alpha/alpha	hybrid	118.54	0.9343	12424740	460000	412280	383051	330762	81518	33.1822	30.8297	26.6212	6.56094	10407	5681695	0.448812	323542	6884427	0.0469962
s425	CP125, SZMC8103	clade 2	a/alpha	hybrid	94.5268	0.9484	12385121	435566	388670	360856	224704	163966	31.382	29.1363	18.1431	13.239	7601	7951055	0.628075	218722	4636766	0.0471712
s427	CP269	clade 2	a/a	hybrid	595.572	0.9476	12406986	406199	362348	337040	180674	181674	29.2052	27.1653	14.5623	14.6429	6400	8832788	0.697726	167424	3548227	0.0471853
s426	CP185	clade 2	alpha/alpha	hybrid	113.239	0.9459	12374799	391773	349495	324351	172623	176872	28.2425	26.2106	13.9496	14.2929	6119	9050514	0.714924	175501	3764403	0.0466212
s428	CP287	parent A	a/a	parental A	113.557	0.9463	12407076	60947	56480	51176	1870	54610	4.55224	4.12474	0.15072	4.40152	-	-	-	-	-	-
s433	CP288	clade 3	a/a	hybrid	102.514	0.8953	12414767	390102	348388	322984	180504	167884	28.0624	26.0161	14.5395	13.5229	6004	8879609	0.701424	175828	3723235	0.0472245
s434	CP289, SZMC8106	clade 1	alpha/alpha	hybrid	105.843	0.9312	12361873	340898	305815	284167	105100	200715	24.7386	22.9874	8.50195	16.2366	4682	10482650	0.828053	99572	2123806	0.0468838
s435	CP296, SZMC8107	clade 2	a/a	hybrid	130.574	0.9372	12382589	400673	357799	332249	167044	190755	28.8953	26.8319	13.4902	15.4051	5826	9181649	0.725283	161986	3419034	0.0473777
s436	CP331, SZMC8108	clade 2	alpha/alpha	hybrid	120.326	0.9527	12369136	412271	368130	341837	160943	207187	29.762	27.6363	13.0117	16.7503	5606	9301901	0.734782	156237	3303462	0.0472949
s437	CP344, SZMC8109	clade 3	a/a	hybrid	112.958	0.9377	12414302	390654	349221	323933	181391	167830	28.1305	26.0935	14.6115	13.5191	6174	8856863	0.699627	176430	3743799	0.0471259
s498	CAS08-0498	clade 4/5	a/alpha	hybrid	108.307	0.9367	12452408	457109	409683	380430	374944	34739	32.8999	30.5507	30.1102	2.78974	11561	4763863	0.37631	367086	7793599	0.047101
s504	CAS08-0504	clade 2	a/a	hybrid	109.025	0.9495	12388757	408801	365314	339393	178339	186975	29.4875	27.3952	14.3952	15.0923	6140	8932759	0.705623	173357	3669403	0.0472439
s599	CAS08-0599	clade 3	a/a	hybrid	114.161	0.9458	12409740	388354	346901	321466	185085	161816	27.9539	25.9043	14.9145	13.0394	6174	8791207	0.694441	180213	3809512	0.0473061
s748	CAS08-0748	clade 4	a/alpha	hybrid	118.84	0.9354	12446091	467913	419485	389760	361282	58203	33.7042	31.3159	29.0277	4.67641	11185	5076248	0.400986	353348	7482053	0.0472261
s831	CAS09-0831	clade 2	a/a	hybrid	480.076	0.942	12410410	401924	358924	334039	164221	194703	28.9212	26.916	13.2325	15.6887	5833	9196962	0.726493	159541	3407646	0.0468185
Average					293.331	0.936245	1.24092e+07	366887	328462	305182	181922	146539	26.4685	24.5925	14.6519	11.8166	6916.06	8.4037e+06	0.66383	196445	4.18979e+06	0.0468946
Median					125.45	0.9403	1.24119e+07	391384	349958	325634	175481	167857	28.2452	26.2819	14.1724	13.521	6160	8868236	0.700526	175664	3733517	0.0470136
Average clade 1					168.222	0.9346	1.23657e+07	334696	300452	279449	96649.8	203802	24.2972	22.5988	7.81603	16.4812	4434.75	10646702	0.841012	91519.2	1.96143e+06	0.0466506
Median clade 1					112.459	0.9353	12366360	336350	301877	280444	95438	202288	24.4082	22.6752	7.71736	16.3576	4466.5	1.0661e+07	0.842143	90339.5	1.94663e+06	0.0468479
Average clade 2					264.065	0.934591	1.23856e+07	407617	364017	338436	180949	183069	29.3914	27.3258	14.6109	14.7805	6355.45	8.85893e+06	0.69979	175673	3.73935e+06	0.0469838
Median clade 2					130.574	0.9454	12388757	406199	362348	337040	172623	184969	29.2052	27.1653	13.9496	14.9106	6140	9050514	0.714924	167424	3548227	0.0471556
Average clade 3					235.908	0.933431	1.24154e+07	382066	341934	317273	170903	171031	27.5415	25.5551	13.7659	13.7756	5821.54	9.06491e+06	0.716061	166266	3.53887e+06	0.0469564
Median clade 3					114.161	0.9394	12414767	388354	346901	321466	180504	167884	27.9539	25.9043	14.5395	13.5229	6004	8879609	0.701424	175828	3723235	0.047045
Average clade 4					365.929	0.93685	1.24471e+07	456054	408094	379963	334130	73964	32.7859	30.5259	26.8407	5.94524	10706.1	5.58178e+06	0.44092	326510	6.98106e+06	0.0467935
Median clade 4					326.195	0.93605	1.24492e+07	458346	409406	381422	357375	53266.5	32.8662	30.6197	28.6954	4.27726	11242.5	5.12384e+06	0.404746	349446	7434773	0.0468851
Average parental A					540.35	0.950375	1.24214e+07	59403	55644.2	50603.2	1270	54374.2	4.47973	4.07389	0.102261	4.37747	-	-	-	-	-	-
Median parental A					617.282	0.94765	12424499	58990.5	55437	50471	1094.5	54342.5	4.46108	4.06146	0.0880759	4.373	-	-	-	-	-	-
