# Supplementary material for: Evolution of loss of heterozygosity patterns in hybrid genomes of Candida yeast pathogens
Source: BMC Biol. 2023 May 11;21:105. doi: 10.1186/s12915-023-01608-z (PMC10173528; doi:10.1186/s12915-023-01608-z)
Supplement: Supplementary file 5 — Additional file 5. Number of shared LOH blocks > 1 kb between all strains of the different clades. [file 12915_2023_1608_MOESM5_ESM.xlsx]

## Sheet: Folha1
Supplementary file 5. Number of shared LOH blocks > 1 kb between all strains of the different clades of C. orthopsilosis.
	clade 1	clade 2	clade 3	clade 4
clade 1	171	0	0	0
clade 2	.	8	0	0
clade 3	.	.	30	0
clade 4	.	.	.	7
