# Supplementary material for: Evolution of loss of heterozygosity patterns in hybrid genomes of Candida yeast pathogens
Source: BMC Biol. 2023 May 11;21:105. doi: 10.1186/s12915-023-01608-z (PMC10173528; doi:10.1186/s12915-023-01608-z)
Supplement: Supplementary file 7 — Additional file 7. P-values obtained from the hypergeometric test applied to compare the overlap of heterozygous and homozygous regions in each pair of strains or clades. [file 12915_2023_1608_MOESM7_ESM.xlsx]

## Sheet: Homozygous_genes_strain
Supplementary file 7. P-values obtained from the hypergeometric test applied to compare the overlap of heterozygous and homozygous regions in each pair of strains or clades.
Hybergeometric comparison considering homozygous genes
Candida metapsilosis
	SZMC8095	SZMC21155	SZMC21154	SZMC8092	2916	PL448	CP367	PL429	MCO448	SZMC8029	CP61	SZMC8099	BP57	11127	10747	10746	MSK446	MSK414
SZMC8094	0.0	1.650897e-277	1.853581e-285	0.0	4.81773e-185	2.386395e-245	0.0	0.0	7.789959e-298	0.0	0.0	0.0	0.0	3.038351e-305	0.0	1.421373e-309	3.338561e-146
SZMC8095		0.0	0.0	0.0	3.264911e-185	0.0	0.0	0.0	0.0	0.0	0.0	0.0	0.0	0.0	0.0	0.0	2.96849e-144
SZMC21155			0.0	0.0	1.162361e-161	0.0	1.951357e-262	0.0	0.0	0.0	0.0	0.0	0.0	0.0	0.0	0.0	6.020251e-126
SZMC21154				0.0	2.28533e-136	0.0	3.610422e-263	0.0	0.0	0.0	0.0	0.0	0.0	0.0	0.0	0.0	2.316814e-117
SZMC8092					9.987027e-175	0.0	0.0	0.0	0.0	0.0	0.0	0.0	0.0	0.0	0.0	0.0	2.623996e-140
2916						5.03496e-124	7.16583e-185	3.695692e-144	3.706381e-153	2.074588e-160	2.858949e-205	1.3647e-177	1.028569e-224	6.043258e-147	1.039374e-186	6.409482e-164	0.0
PL448							1.288245e-236	0.0	0.0	0.0	0.0	0.0	0.0	0.0	0.0	0.0	2.75124e-97
CP367								1.495386e-312	3.559224e-283	0.0	0.0	1.02064081118e-317	0.0	3.739325e-286	8.10974173053e-319	1.712528e-294	1.673633e-135
PL429									0.0	0.0	0.0	0.0	0.0	0.0	0.0	0.0	3.090822e-119
MCO448										0.0	0.0	0.0	0.0	0.0	0.0	0.0	7.100059e-131
SZMC8029											0.0	0.0	0.0	0.0	0.0	0.0	2.61398e-138
CP61												0.0	0.0	0.0	0.0	0.0	2.873911e-182
SZMC8099													0.0	0.0	0.0	0.0	4.805288e-142
BP57														0.0	0.0	0.0	3.67273e-187
11127															0.0	0.0	1.849175e-110
10747																0.0	1.378672e-134
10746																	2.252461e-134
MSK446
Candida orthopsilosis
	s831	s748	s504	MCO471	B8323	MSK636	s151	Ch_T3	MCO457	172	85	s423	s422	s421	M85	s427	s426	s425	s424	B8274	IFM48386	s498	s599	s1540	s282	s320	109	s1825	s433	s434	s435	s436	s437	s185	MCO456
s1799	8.089455e-19	8.568632e-32	2.073742e-16	1.57281e-15	4.137621e-06	8.241122e-15	5.896221e-55	2.000232e-12	1.223139e-08	3.144212e-67	2.8801e-30	0.0	5.124398e-37	7.550867e-68	1.256648e-32	4.84993e-11	2.87139e-09	3.186828e-06	3.143127e-12	2.886801e-53	1.902554e-08	0.03007258	5.543823e-44	6.366094e-37	4.066943e-47	1.262847e-47	0.001162634	3.030125e-65	5.599087e-45	0.0	0.0005013022	1.731301e-09	1.82898e-61	6.473283e-27	0.0
s831		0.0001637649	0.0	4.804321e-39	0.0	0.0	1.172772e-21	1.675839e-39	8.014955e-53	7.333329e-23	1.928115e-22	1.947572e-20	2.237132e-39	1.016906e-31	1.373003e-24	0.0	1.085562e-273	0.0	7.557257e-07	8.248099e-36	0.0	8.476198e-08	5.512812e-16	8.82499e-19	1.136069e-18	1.624007e-18	1.970878e-222	2.282248e-31	2.170681e-31	1.831254e-17	3.75016e-223	2.353685e-266	5.241834e-44	3.859147e-28	2.084664e-16
s748			0.00070269	1.65815e-71	3.273538e-12	2.012661e-06	2.12908e-23	1.350446e-114	1.381867e-69	4.759826e-48	5.069739e-23	6.92728e-33	1.458729e-13	2.87794e-44	1.626459e-22	6.890455e-05	5.697733e-09	2.305369e-15	4.014856e-126	1.325045e-25	1.323652e-12	0.3180703	6.026067e-20	2.498692e-22	2.469404e-75	1.497438e-80	6.282658e-07	1.686517e-39	9.379708e-23	2.110061e-36	1.348387e-07	0.005166705	2.02621e-27	4.318994e-15	1.422291e-33
s504				5.735784e-58	0.0	0.0	3.536131e-15	1.512511e-44	2.614342e-62	9.427873e-21	2.362389e-14	1.369705e-22	2.462333e-31	2.897387e-24	1.738913e-16	0.0	1.385855e-260	0.0	2.887406e-10	1.729516e-18	0.0	1.857336e-13	2.008777e-10	2.696126e-15	1.160944e-11	1.103763e-11	3.288814e-237	8.935101e-24	1.677608e-25	2.784077e-19	3.187131e-240	0.0	3.075391e-34	3.599338e-20	3.476941e-17
MCO471					6.844339e-61	1.358658e-41	1.755246e-72	4.486178e-44	3.312548e-17	6.81156e-91	7.988683e-56	7.741532e-18	1.158453e-71	7.631451e-80	1.791402e-53	1.298162e-48	4.430268e-36	3.807106e-58	1.501141e-197	8.60131e-30	4.02432e-91	0.012995	5.219443e-24	9.88281e-32	1.284987e-45	1.471062e-49	5.986092e-37	6.332107e-78	1.679681e-49	2.755169e-12	2.413682e-35	5.269002e-59	5.127916e-101	1.306178e-47	2.94713e-09
B8323						0.0	5.827982e-67	1.566844e-49	1.164338e-32	2.16102e-76	3.157199e-46	1.194816e-09	1.73639e-73	7.355118e-85	2.422318e-46	0.0	0.0	0.0	9.736118e-34	3.386348e-49	0.0	0.1045554	3.390578e-35	4.475696e-40	2.786768e-19	6.290737e-22	0.0	6.132943e-87	1.634705e-77	3.273739e-08	0.0	0.0	2.777747e-93	7.640527e-75	6.942057e-07
MSK636							1.474764e-16	4.820705e-42	7.853721e-60	3.835642e-20	3.072162e-16	1.224487e-17	7.384127e-30	2.963852e-27	7.723863e-18	0.0	1.152845e-254	0.0	4.997202e-08	4.81572e-21	0.0	1.099454e-07	4.345625e-12	1.925395e-14	5.951743e-21	4.695907e-21	5.345602e-224	4.54197e-27	2.61263e-28	2.254322e-15	2.74574e-222	2.50929e-297	5.16399e-32	8.009859e-23	3.932562e-14
s151								6.615244e-12	0.2665131	0.0	0.0	3.338266e-35	0.0	0.0	0.0	8.1281e-42	1.937918e-37	3.786362e-58	1.269924e-52	0.0	1.184764e-58	1.0	0.0	0.0	4.598378e-60	6.006701e-65	2.670123e-43	0.0	0.0	2.933761e-33	1.054043e-43	4.294789e-48	0.0	0.0	6.625768e-26
Ch_T3									0.0	1.028772e-12	0.001177157	9.320122e-15	4.516475e-17	1.10923e-18	0.00271796	9.108454e-36	3.706166e-30	9.075319e-51	2.369944e-43	1.103038e-07	2.515426e-37	1.050151e-08	0.0001299101	3.28864e-08	3.220847e-41	5.252944e-54	9.878356e-26	9.053284e-17	4.763098e-15	3.811247e-15	8.778303e-23	3.95444e-34	1.875442e-14	5.266247e-09	6.244165e-15
MCO457										0.3571847	0.9999999	2.632475e-11	0.2055074	0.00987817	0.9999987	1.405591e-11	1.190196e-08	2.354506e-27	1.583451e-17	0.001235136	4.177063e-15	0.01575636	0.9500695	0.8001513	2.480789e-11	2.329178e-16	2.835299e-08	0.04788291	0.2068722	1.653204e-11	3.839839e-07	2.177609e-73	0.04145404	0.9266299	1.036091e-22
172											0.0	4.090256e-45	0.0	0.0	0.0	1.923227e-37	5.003805e-26	3.269608e-68	2.85371e-69	0.0	1.437488e-69	0.002496371	0.0	0.0	2.013955e-48	1.07514e-59	2.20895e-41	0.0	0.0	8.593077e-43	7.661794e-40	5.558622e-25	0.0	0.0	1.058573e-29
85												6.517531e-20	0.0	0.0	0.0	1.378985e-62	2.30744e-46	3.06544e-48	5.681824e-09	0.0	1.52051e-46	1.422648e-26	0.0	0.0	1.241563e-37	1.505901e-47	2.160991e-74	0.0	0.0	9.336534e-18	5.481434e-72	0.05269574	0.0	0.0	3.710493e-11
s423													2.490926e-22	3.720096e-40	4.467357e-22	2.744839e-23	8.701891e-12	1.716627e-08	8.159263e-17	1.45228e-28	1.371985e-12	0.004313127	5.499174e-23	8.160223e-19	1.601178e-28	5.090789e-29	4.000821e-11	2.264395e-39	1.455064e-23	0.0	8.793542e-12	2.088797e-16	3.772652e-40	3.416986e-15	0.0
s422														0.0	0.0	5.492665e-92	4.428281e-61	1.385255e-72	3.89119e-06	0.0	5.06791e-80	1.420486e-11	0.0	0.0	2.883579e-158	1.539038e-164	1.47434e-125	0.0	0.0	1.170084e-22	1.312151e-124	1.739437e-22	0.0	0.0	2.485207e-12
s421															0.0	2.303303e-58	1.798186e-38	6.100596e-77	1.540924e-28	0.0	2.274605e-66	0.9997094	0.0	0.0	6.87489e-76	1.884611e-83	6.183808e-65	0.0	0.0	1.077153e-40	5.414905e-64	1.84081e-29	0.0	0.0	2.673326e-27
M85																1.085061e-61	6.811722e-46	1.05151e-47	1.273578e-09	0.0	7.271053e-45	1.043896e-25	0.0	0.0	1.646217e-37	1.560046e-45	7.005437e-72	0.0	0.0	1.480816e-19	7.03441e-71	0.01139563	0.0	0.0	8.768179e-12
s427																	0.0	0.0	1.86058e-10	1.776128e-47	0.0	7.004797e-20	1.859592e-47	2.921354e-54	3.62364e-20	1.173407e-21	0.0	3.754499e-58	1.404214e-74	1.329897e-17	0.0	1.295507e-219	1.209714e-67	5.427385e-84	8.696275e-11
s426																		0.0	5.815747e-07	1.118239e-40	0.0	3.646282e-14	4.218084e-43	4.658737e-36	4.804796e-38	4.082187e-37	0.0	1.840218e-41	2.787982e-55	3.469671e-13	0.0	2.846329e-191	4.610881e-47	1.852372e-76	2.626301e-08
s425																			1.049367e-32	2.230841e-43	0.0	0.05064006	2.962677e-31	4.087381e-42	1.527108e-13	4.554241e-15	0.0	1.410293e-79	2.820812e-77	1.142754e-06	0.0	0.0	4.259186e-82	9.271153e-67	3.016771e-05
s424																				0.3531638	1.291624e-19	0.9999223	0.612864	0.7311337	8.60234e-24	2.399743e-26	4.867923e-07	8.119312e-25	5.667821e-14	8.965565e-13	4.907216e-07	6.909371e-22	4.222704e-16	1.801845e-06	3.1035e-12
B8274																					1.262635e-36	0.9871957	0.0	0.0	4.459764e-59	4.536215e-63	2.17678e-52	0.0	0.0	2.037775e-33	1.28211e-51	1.442185e-23	0.0	0.0	6.755166e-27
IFM48386																						1.663481e-09	5.566935e-23	9.794856e-34	3.714187e-16	1.595039e-16	0.0	1.193826e-66	9.419647e-59	3.838599e-11	0.0	0.0	2.127847e-93	1.557051e-58	2.86991e-08
s498																							4.932497e-05	1.60545e-11	3.113308e-06	2.29871e-08	2.824972e-12	0.9999934	1.279556e-06	7.506378e-05	1.551672e-11	0.1146313	0.9393582	0.132609	0.01455773
s599																								0.0	3.142959e-96	5.755141e-104	1.142148e-61	0.0	0.0	3.240561e-28	4.741849e-62	2.738082e-11	0.0	0.0	1.059094e-18
s1540																									1.920148e-81	6.746694e-86	1.301125e-78	0.0	0.0	3.23075e-23	1.61176e-78	1.265256e-09	0.0	0.0	2.085236e-16
s282																										0.0	1.696778e-59	3.521468e-70	7.807243e-153	6.902462e-34	1.624224e-59	0.0005636608	5.855102e-55	7.015718e-204	4.171012e-26
s320																											1.25678e-58	7.887902e-79	1.320366e-159	2.098705e-35	3.617951e-57	0.0002661398	1.795894e-59	9.263748e-211	6.571044e-27
109																												4.254338e-65	4.989288e-116	1.282982e-07	0.0	8.055285e-165	7.421995e-68	2.593958e-111	0.0008375857
s1825																													0.0	8.692866e-39	1.399303e-64	2.577998e-33	0.0	0.0	5.794189e-27
s433																														1.366869e-26	6.42867e-115	2.75252e-24	0.0	0.0	1.751076e-14
s434																															2.838784e-08	2.94234e-13	2.427934e-36	1.546362e-15	0.0
s435																																1.449401e-167	3.01724e-68	4.8365e-111	0.0003625519
s436																																	1.413799e-39	2.87565e-19	9.380919e-18
s437																																		0.0,	1.903359e-26
s185																																			7.539922e-08

## Sheet: Heterozygous_genes_strain
Hybergeometric comparison considering heterozygous genes
Candida metapsilosis
	SZMC8095	SZMC21155	SZMC21154	SZMC8092	2916	PL448	CP367	PL429	MCO448	SZMC8029	CP61	SZMC8099	BP57	11127	10747	10746	MSK446
SZMC8094	5.326311e-282	2.774589e-238	3.670856e-284	1.564367e-298	1.111114e-235	3.530139e-126	0.0	1.520968e-136	9.557806e-114	1.06477075467e-318	4.642116e-312	1.955199e-278	5.346013e-292	1.671986e-216	8.481196e-258	1.277416e-256	1.789102e-260
SZMC8095		0.0	0.0	0.0	7.683311e-228	5.154056e-189	1.452073e-260	9.559229e-188	2.405202e-185	0.0	1.049526e-308	4.22093e-299	1.925662e-308	1.19719e-295	0.0	0.0	4.506664e-221
SZMC21155			0.0	0.0	1.918434e-244	4.406868e-216	1.244439e-242	1.198223e-189	8.289142e-161	0.0	4.175188e-288	4.303998e-310	2.07463e-302	1.44775100184e-315	0.0	0.0	1.426437e-227
SZMC21154				0.0	4.549102e-243	3.762736e-225	4.67576e-273	1.786665e-201	1.455073e-167	0.0	0.0	0.0	0.0	0.0	0.0	0.0	4.700772e-244
SZMC8092					1.934207e-245	1.1209e-236	8.906399e-303	4.856141e-213	1.135925e-187	0.0	0.0	0.0	0.0	0.0	0.0	0.0	8.754567e-252
2916						2.807671e-100	1.504658e-235	4.129049e-114	3.123304e-76	3.604572e-251	2.230356e-295	3.09724e-307	6.772964e-285	1.066272e-225	6.354075e-269	1.131059e-257	0.0
PL448							8.427878e-141	4.850646e-223	1.799765e-194	1.212507e-233	9.120978e-159	6.393958e-140	3.415287e-163	2.75843e-139	1.351198e-228	4.488624e-243	1.06288e-99
CP367								2.578085e-164	1.894784e-107	0.0	0.0	4.08235e-277	0.0	4.571018e-214	6.470543e-258	1.783467e-261	3.39601e-271
PL429									9.87445e-161	6.118747e-210	5.090721e-170	1.516332e-154	7.925084e-171	3.093742e-150	2.171705e-203	1.051318e-205	2.692802e-106
MCO448										5.985943e-186	1.436239e-124	3.19256e-110	4.72588e-122	4.728782e-105	1.225179e-172	2.193285e-192	1.834832e-77
SZMC8029											0.0	0.0	0.0	0.0	0.0	0.0	1.123666e-258
CP61												0.0	0.0	1.65151e-250	0.0	0.0	1.441792e-286
SZMC8099													0.0	3.946483e-278	0.0	0.0	2.460131e-259
BP57														1.004727e-254	7.13875451676e-320	0.0	1.459531e-285
11127															0.0	0.0	3.743411e-184
10747																0.0	2.917018e-235
10746																	9.944271e-228
Candida orthopsilosis
	s831	s748	s504	MCO471	B8323	MSK636	s151	Ch_T3	MCO457	172	85	s423	s422	s421	M85	s427	s426	s425	s424	B8274	IFM48386	s498	s599	s1540	s282	s320	109	s1825	s433	s434	s435	s436	s437	s185	MCO456
s1799	6.47266e-21	1.787012e-57	4.495876e-22	1.364736e-39	4.032662e-22	1.235877e-19	1.128521e-35	1.615976e-52	1.447954e-50	2.793452e-43	9.586079e-25	3.241888e-201	4.278682e-20	2.4301e-43	6.819548e-25	8.146495e-24	3.91829e-23	8.644007e-23	2.809627e-48	2.738164e-33	3.973965e-19	1.840501e-50	3.894099e-30	6.947696e-33	3.32794e-43	1.080311e-43	9.741563e-11	8.316245e-45	1.140941e-28	2.359735e-208	2.824053e-12	4.774563e-15	1.611204e-41	3.384335e-16	1.897403e-146
s831		7.501309e-100	0.0	1.275367e-126	1.716955e-209	0.0	1.624205e-61	9.114939e-132	4.976855e-135	2.942952e-70	8.8132e-50	1.126171e-21	8.289421e-64	9.342941e-83	2.806352e-51	4.667411e-168	1.021267e-144	2.721155e-224	4.342494e-104	1.086365e-73	4.841141e-223	3.921787e-117	9.89565e-63	1.921296e-63	1.028787e-86	1.522461e-84	3.371605e-140	8.252298e-81	1.016151e-68	4.144332e-22	6.974107e-137	7.530587e-171	2.495385e-77	1.568016e-53	9.93387e-18
s748			2.269082e-105	0.0	4.717038e-140	1.039698e-98	4.250966e-117	0.0	0.0	2.0644e-145	4.317867e-105	1.607971e-66	2.568522e-108	1.867906e-163	2.204194e-103	1.350655e-108	9.228104e-101	5.558923e-158	0.0	7.387424e-135	1.976611e-154	0.0	2.88356e-116	6.000203e-126	0.0	7.85359800114e-315	5.935119e-92	2.180789e-159	2.52216e-126	4.056436e-67	8.46437e-91	5.214852e-82	7.602136e-147	1.093836e-99	7.279307e-63
s504				8.678255e-142	6.485179e-237	0.0	1.04413e-60	1.138346e-142	1.05738e-150	3.409391e-69	8.059153e-45	1.235622e-22	4.168607e-61	4.005692e-79	3.125871e-46	2.104868e-178	3.736867e-154	7.719056e-251	3.859373e-118	1.229522e-68	1.308892e-252	1.636207e-132	1.533702e-59	1.211243e-67	1.893857e-87	2.25061e-83	1.382315e-143	1.812751e-78	1.428941e-68	5.097015e-23	1.382315e-143	1.897007e-208	1.440259e-75	2.04039e-51	3.39299e-17
MCO471					2.132929e-163	2.08019e-133	7.501341e-124	0.0	0.0	1.017718e-148	1.559364e-103	1.629752e-49	1.226234e-115	3.748001e-156	8.781529e-102	7.638746e-132	4.68451e-108	6.382124e-173	0.0	6.278337e-127	1.707361e-195	0.0	1.396132e-115	4.412469e-122	8.363385e-290	2.791126e-271	2.222512e-102	4.585881e-152	1.573288e-124	1.825379e-51	1.0148e-98	3.36706e-118	1.159213e-153	5.070449e-100	2.550515e-45
B8323						5.408456e-212	8.681562e-98	1.3841e-168	9.959678e-149	2.154457e-93	9.664623e-73	4.241993e-30	7.125808e-79	4.168313e-107	1.613933e-69	2.727731e-219	2.108936e-206	0.0	3.463511e-159	9.71742e-89	1.638958e-311	1.296576e-140	4.236729e-88	1.617301e-93	1.49693e-96	2.764326e-94	5.249306e-204	2.230822e-110	6.678835e-93	2.157613e-31	6.407636e-206	8.663906e-218	3.387787e-101	1.450842e-86	3.550691e-24
MSK636							1.724646e-60	3.489714e-141	1.389044e-147	9.363028e-67	1.682717e-43	2.164381e-20	3.971227e-58	9.776113e-78	6.67425e-45	1.044512e-172	1.031165e-142	1.28666e-222	8.952506e-107	8.778202e-68	1.147512e-239	1.570397e-123	6.172995e-64	3.134507e-61	5.250351e-91	1.041227e-87	2.642278e-138	3.171786e-78	1.424378e-67	8.117159e-21	5.003786e-135	8.949599e-180	2.805792e-71	8.166503e-54	1.579915e-16
s151								2.065785e-121	4.761289e-100	2.764359e-282	3.203522e-199	2.454514e-39	1.632027e-228	0.0	3.138887e-196	2.774834e-70	1.66838e-68	4.241329e-98	7.053902e-132	3.999346e-243	8.863855e-93	5.901633e-93	0.0	6.270598e-284	7.541434e-99	5.760657e-102	1.028414e-65	0.0	4.820331e-285	1.655508e-38	2.253647e-63	1.947161e-69	0.0	2.322743e-294	3.267457e-31
Ch_T3									0.0	9.079388e-135	1.582435e-96	2.14141e-66	1.181818e-121	3.008667e-158	4.820527e-91	1.306522e-154	1.628046e-130	1.084071e-179	0.0	2.21804e-133	4.774794e-184	0.0	5.139694e-124	1.552508e-134	0.0	1.2944519921e-321	5.440089e-115	5.479018e-157	3.47424e-134	6.475242e-67	1.063076e-113	4.672493e-117	3.034698e-145	2.780023e-101	3.616149e-52
MCO457										1.406094e-109	2.02706e-68	6.424718e-62	2.407548e-98	2.692884e-134	3.07512e-70	3.209046e-123	2.16293e-98	6.361852e-151	0.0	5.894599e-122	2.481734e-151	0.0	2.577285e-105	3.129607e-111	1.445878e-291	1.433156e-284	7.040209e-98	8.74874e-132	4.009097e-110	7.869746e-64	1.089114e-96	5.279107e-131	3.418596e-123	1.290386e-80	3.120842e-55
172											1.701475e-248	1.917087e-44	6.732298e-257	0.0	2.379831e-240	5.035039e-72	7.489003e-68	3.413481e-100	2.508887e-147	2.158492e-218	2.66965e-101	3.334683e-123	8.213241e-233	2.940605e-261	1.679181e-98	1.413055e-96	2.091153e-67	0.0	2.842982e-306	1.566894e-43	7.316503e-64	2.537728e-59	0.0	1.647454e-204	9.117244e-34
85												4.29997e-29	5.112215e-237	2.664056e-293	0.0	8.207729e-64	5.328115e-61	1.426247e-75	1.091868e-87	1.628987e-170	3.681582e-73	9.132997e-111	2.003502e-211	3.728639e-227	2.277123e-80	1.148368e-83	7.834791e-60	3.072938e-279	3.873333e-256	1.24669e-29	2.173363e-57	5.110841e-32	1.601082e-285	1.232227e-170	2.826725e-24
s423													5.530943e-21	2.656608e-46	2.880051e-29	2.02381e-31	9.630065e-26	1.041977e-25	5.514645e-54	1.517833e-35	8.346155e-26	2.605605e-54	1.169675e-33	3.305122e-36	7.52787e-41	2.47306e-40	2.418269e-17	8.996328e-48	4.565236e-31	1.979104e-254	4.021904e-19	1.325624e-18	1.216045e-43	4.619283e-19	2.859379e-178
s422														0.0	1.893332e-238	3.05854e-81	6.539735e-69	1.152583e-88	7.251691e-97	5.365136e-217	1.527993e-94	8.845643e-119	2.060318e-246	3.995264e-289	4.382154e-128	1.490789e-125	4.305692e-85	0.0	0.0	1.665489e-20	9.793636e-84	1.337984e-51	0.0	1.3973e-271	1.439155e-11
s421															1.632557e-293	2.289272e-85	3.865342e-82	5.959054e-118	1.72932e-153	2.35669313066e-321	2.099742e-113	2.727344e-130	1.10053498101e-316	0.0	2.582039e-126	3.096022e-124	4.847593e-80	0.0	0.0	2.927841e-45	4.847593e-80	1.309626e-68	0.0	7.136961e-271	9.639713e-36
M85																8.321094e-62	9.181393e-58	1.298885e-73	8.86561e-90	1.459377e-173	1.022011e-68	1.844024e-110	7.92692e-213	1.726626e-226	5.09775e-81	4.947226e-83	1.469479e-56	4.093358e-279	1.674796e-255	8.268954e-30	3.640334e-54	3.047828e-33	2.690167e-282	1.545043e-167	2.045965e-24
s427																	2.011576e-243	8.734192e-229	1.127419e-121	5.745614e-76	3.397108e-246	2.315171e-129	9.596702e-75	3.132832e-83	6.99205e-90	3.672907e-88	0.0	6.494596e-86	4.864175e-82	1.134553e-29	1.08694442085e-321	2.892667e-148	2.15191e-84	5.36107e-77	9.486094e-22
s426																		2.104022e-222	1.588848e-100	3.065012e-72	6.116156e-210	1.398879e-121	3.646809e-73	5.877219e-76	7.7591e-94	7.724427e-92	3.136246e-221	1.183143e-82	3.839417e-78	3.778196e-26	3.136246e-221	5.163826e-124	5.227456e-77	7.484453e-76	4.711397e-18
s425																			2.13658e-173	3.329216e-91	0.0	2.799885e-149	8.727545e-85	1.902185e-93	6.079348e-109	8.059931e-106	4.841789e-211	4.188562e-116	7.923708e-102	7.143944e-28	4.054057e-209	2.393015e-211	1.855228e-107	4.490626e-80	2.992748e-19
s424																				9.791518e-114	1.283116e-156	0.0	3.753392e-107	7.543272e-113	3.213731e-261	1.106344e-245	8.299332e-96	1.087786e-150	5.275872e-121	2.972133e-57	3.037905e-92	1.316676e-104	6.158954e-134	2.713814e-90	3.111901e-52
B8274																					1.143965e-93	5.297067e-118	1.210655e-282	1.596877e-283	4.837956e-114	2.247554e-111	5.704206e-77	8.669327e-307	1.52053e-261	9.541491e-35	5.704206e-77	8.093112e-75	1.683597e-282	1.967648e-203	3.135778e-30
IFM48386																						9.19005e-146	2.259324e-83	6.969783e-90	3.552457e-103	8.059127e-100	1.901626e-223	3.080398e-110	5.296474e-98	3.742382e-25	1.803442e-217	1.082802e-217	5.677707e-113	1.866013e-80	3.959803e-19
s498																							4.210481e-122	4.280893e-142	2.14783e-272	1.497663e-263	4.499836e-115	1.336266e-126	1.237697e-133	2.054608e-62	3.263682e-111	1.733879e-100	1.203456e-126	7.099994e-96	1.401137e-48
s599																								0.0	1.851808e-125	7.392919e-124	3.826981e-74	3.859546e-311	6.925416e-302	4.259149e-35	1.04012e-71	6.499714e-58	6.431543e-276	0.0	6.557467e-26
s1540																									1.303714e-118	4.926219e-116	3.970188e-82	0.0	0.0	1.328708e-37	2.178862e-83	1.0526e-57	0.0	1.119884e-255	7.24655e-30
s282																										0.0	2.833074e-90	2.336722e-123	2.159011e-141	5.662807e-42	4.645263e-89	1.721833e-56	2.988894e-110	1.132159e-125	4.543478e-33
s320																											4.766259e-88	1.13377e-118	2.838279e-134	1.288268e-42	1.25381e-85	2.835802e-53	2.480892e-106	7.85113e-126	2.529789e-33
109																												6.666758e-77	2.935793e-88	3.069781e-15	0.0	6.721064e-121	3.345227e-78	2.299021e-80	3.137986e-10
s1825																													0.0	1.048135e-46	1.042315e-75	2.28462e-71	0.0	3.929144e-267	6.204722e-36
s433																														2.501843e-29	2.935793e-88	2.810234e-59	0.0	3.971081e-289	1.438681e-19
s434																															6.436946e-17	4.688504e-19	1.602276e-41	1.257277e-18	7.883186e-189
s435																																1.779243e-122	5.704206e-77	5.091553e-79	3.137986e-10
s436																																	1.226543e-67	1.912608e-49	1.77756e-15
s437																																		1.022357e-239	5.097693e-36
s185																																			9.768537e-10

## Sheet: Clade_comparison
Hybergeometric comparison considering the entire clade
Candida metapsilosis (homozygous)
	clade1.2
clade1.1	8.973348e-241
Candida metapsilosis (heterozygous)
	clade2
clade1	2.196496e-10
Candida orthopsilosis (homozygous)
	clade4	clade1	clade2
clade3	5.287668e-19	8.734686e-29	6.014378e-51
clade2	8.24437e-16	4.374041e-11
clade1	8.322811e-19
Candida orthopsilosis (heterozygous)
	clade4	clade1	clade2
clade3	3.597851e-22	1.090288e-08	9.960511e-05
clade2	5.426726e-10	1.0
clade1	1.136043e-15
