# Supplementary material for: Evolution of loss of heterozygosity patterns in hybrid genomes of Candida yeast pathogens
Source: BMC Biol. 2023 May 11;21:105. doi: 10.1186/s12915-023-01608-z (PMC10173528; doi:10.1186/s12915-023-01608-z)
Supplement: Supplementary file 8 — Additional file 8. List of the PPR proteins analyzed and respective level of homozygosity per strain. [file 12915_2023_1608_MOESM8_ESM.xlsx]

## Sheet: CANOR
Supplementary file 8. List of the PPR proteins analyzed and respective level of homozygosity per strain.
C. orthopsilosis gene		C. orthopsilosis protein function
CORT_0B04180		Uncharacterized protein
CORT_0B09310		RPM2
CORT_0A05350		Uncharacterized protein
CORT_0E06050		Uncharacterized protein
CORT_0C06410		Uncharacterized protein
CORT_0F01890		Ccm1
CORT_0G00530		AEP3
CORT_0A01750		PET309
CORT_0C00670		RMD9
CORT_0C00640		AEP2
CORT_0E05780		Uncharacterized protein
CORT_0C06780		MRX1
CORT_0F01630		PPR1 transcription factor
gene	MCO456	s1799	s423	s434	109	B8323	IFM48386	s425	s426	s427	s435	s436	s504	MSK636	s831	172	85	B8274	M85	s151	s1540	s1825	s185	s421	s422	s433	s437	s599	Ch_T3	MCO457	MCO471	s282	s320	s424	s748	s498
CORT_0B04180	1	1	1	1	0.209973	0.383349	0.865508	0.23376	0.259378	0.209973	0.209973	0.209973	0.209973	0.209973	0.209973	1	1	1	1	1	1	1	1	1	1	1	1	1	0.257548	0.257548	0.257548	0.257548	0.257548	0.257548	0.257548	0.211345
CORT_0B09310	1	0.942378	0.942378	1	1	1	1	1	1	1	1	1	1	1	1	1	1	1	1	1	1	1	1	1	1	1	1	1	0.0704557	0.0704557	0.0704557	1	1	0.0704557	0.0704557	1
CORT_0A05350	0.232202	0.232202	0.252464	0.232202	0.176889	0.176889	0.176889	0.176889	0.176889	0.176889	0.176889	1	0.739869	0.739869	0.739869	1	1	1	1	1	1	1	1	1	1	1	1	1	0.124863	0.124863	0.124863	1	1	0.124863	0.124863	0.124863
CORT_0E06050	1	1	1	1	1	0.403427	1	0.47383	1	1	1	1	0.403427	0.563224	0.403427	1	1	1	1	1	1	1	1	1	1	1	1	1	0.329782	0.329782	0.329782	0.329782	0.329782	1	0.329782	0.840204
CORT_0C06410	1	1	1	1	1	1	1	1	1	1	1	1	1	1	1	1	1	1	1	1	0.228201	1	1	1	1	1	1	0.228201	0.219953	0.219953	1	1	1	1	0.219953	0.230165
CORT_0F01890	0.71977	0.599328	0.599328	1	1	1	1	1	1	1	1	1	1	1	1	0.213532	0.213532	0.626679	0.213532	0.213532	0.213532	0.213532	0.213532	0.213532	0.213532	0.213532	0.213532	0.213532	0.165547	0.165547	0.165547	0.165547	0.165547	0.165547	0.165547	0.21881
CORT_0G00530	1	1	1	1	1	1	1	1	1	1	1	1	1	1	1	1	1	1	1	1	1	1	1	1	1	1	1	1	1	1	0.183453	1	1	0.183453	1	1
CORT_0A01750	1	1	1	1	1	0.598777	0.198944	0.629897	1	1	1	0.598777	0.873854	0.873854	0.873854	1	1	1	1	1	1	1	1	1	1	1	1	1	0.410392	0.410392	0.136149	1	1	0.136149	0.136149	0.147819
CORT_0C00670	1	0.921367	0.921367	1	1	1	1	1	1	1	1	1	1	1	1	1	1	1	1	1	1	1	1	1	1	1	1	1	0.297722	0.297722	0.297722	1	1	1	1	0.297722
CORT_0C00640	1	0.903906	0.903906	0.903906	1	1	1	1	1	1	1	1	1	1	1	1	1	1	1	1	1	1	1	1	1	1	1	1	0.183453	0.183453	0.183453	1	1	1	1	0.183453
CORT_0E05780	1	1	1	1	0.146909	0.0635281	0.0635281	0.0635281	1	0.146909	0.146909	1	1	1	1	1	1	0.0635281	1	1	1	1	1	1	1	1	1	1	0.0635281	0.0635281	0.0873511	0.0873511	0.0873511	1	0.0873511	0.0635281
CORT_0C06780	1	1	1	1	1	1	1	1	1	1	1	1	1	1	1	1	1	0.108929	1	1	0.108929	1	1	1	1	1	1	0.108929	0.110411	0.151538	1	1	1	1	0.110411	0.110411
CORT_0F01630	1	1	1	1	1	1	1	1	1	1	1	1	1	1	1	0.112812	0.157737	0.112812	0.157737	0.112812	0.112812	0.112812	0.112812	0.112812	0.208319	0.112812	0.157737	0.112812	0.115807	0.115807	0.115807	1	1	0.115807	0.157072	0.150416
Mitochondria
Parent A
Parent B
Recombinant

## Sheet: CANME
C. orthopsilosis gene	C. metapsilosis gene
CORT_0B04180	g540
CORT_0B09310	g1040
CORT_0A05350	g405
CORT_0E06050	g4144
CORT_0C06410	g2890
CORT_0F01890	g1807
CORT_0G00530	g3783
CORT_0A01750	g36
CORT_0C00670	g1437
CORT_0C00640	g1444
CORT_0E05780	-
CORT_0C06780	g2852
CORT_0F01630	g5344
gene	10746	10747	11127	BP57	CP367	CP61	MCO448	PL429	PL448	SZMC21154	SZMC21155	SZMC8029	SZMC8092	SZMC8094	SZMC8095	SZMC8099	2916	MSK446	MSK414
g540	0.0518109	0.0518109	0.0518109	0.0518109	0.0518109	0.0518109	0.49497	0.214286	0.169014	0.0518109	0.0518109	0.0518109	0.0518109	0.239437	0.123743	0.0518109	0.0518109	0.0518109	0.1167
g1040	0.288336	0.288336	0.419397	0.279685	0.297248	0.148886	0.300131	0.331586	0.299607	0.347838	0.288336	0.320315	0.288336	0.297248	0.288336	0.354129	0.0917431	0.0917431	0.204643
g405	0.280363	0.417523	0.0574018	0.0574018	0.0574018	0.236858	0.417523	0.194562	0.417523	0.280363	0.280363	0.280363	0.280363	0.0574018	0.280363	0.0574018	0.0574018	0.0574018	0
g4144	0.193459	0.193459	1	0.22386	0.0985721	0.0667895	0.530631	0.196684	0.193459	0.193459	0.193459	0.193459	0.193459	0.16444	0.193459	0.342239	0.886227	0.886227	0.406725
g2890	0.243002	0.243002	0.0462475	0.0462475	0.0462475	0.0462475	0.318053	1	0.285193	0.0462475	0.243002	0.0462475	0.243002	0.0701826	0.0462475	0.0462475	0.0462475	0.0462475	1
g1807	1	1	1	1	1	1	1	1	1	1	1	1	1	1	1	1	0.08909	0.08909	0.0543116
g3783	1	1	1	1	1	1	1	1	1	1	1	1	1	1	1	1	1	1	0.208465
g36	0.212461	0.212461	0.298625	0.202358	0.213865	0.305922	0.283469	0.610721	0.191692	0.174011	0.250351	0.174011	0.2119	0.341285	0.282346	0.250351	0.250351	0.175975	0.186921
g1437	0.181423	0.181423	0.181423	0.181423	0.181423	0.609995	0.236285	1	0.282455	0.181423	0.181423	0.181423	0.181423	0.181423	0.181423	0.181423	0.181423	0.186312	0.394894
g1444	0.198619	0.198619	0.130111	0.130111	0.130111	0.643654	0.310143	1	0.230483	0.130111	0.198619	0.130111	0.198619	0.130111	0.130111	0.130111	0.130111	0.130111	0.89538
g2852	1	1	1	0.545897	0.0460847	0.527913	1	0.787936	1	1	1	1	1	0.185463	1	0.540652	0.0419633	0.0408393	0.0483327
g5344	0.0866414	0.115637	0.0866414	0.0866414	0.149465	0.0866414	0.186055	1	0.268554	0.0866414	1	0.0866414	0.0866414	0.149465	0.115637	0.115637	0.828443	0.85951	0.134277
Mitochondria
Parent reference
Parent alternative
Recombinant
