# Supplementary material for: Evolution of loss of heterozygosity patterns in hybrid genomes of Candida yeast pathogens
Source: BMC Biol. 2023 May 11;21:105. doi: 10.1186/s12915-023-01608-z (PMC10173528; doi:10.1186/s12915-023-01608-z)
Supplement: Supplementary file 10 — Additional file 10. Results of the experimental test of the occurrence of LOH in C. orthopsilosis and C. metapsilosis during mitotic recombination and DNA-break induced repair. Pink, green and blue backgrounds highlight the occurrence of crossover, non-crossover and copy-number variation events, respectively. [file 12915_2023_1608_MOESM10_ESM.xlsx]

## Sheet: Folha1
Supplementary file 10. Results of the experimental test of the occurrence of LOH in C. orthopsilosis (strains 172, s424 and IFM48386) and C. metapsilosis (BP57) during mitotic recombination and DNA-break induced repair. Pink, green and blue backgrounds highlight the occurrence of crossover, non-crossover and copy-number variation events, respectively.
CANOR/ CANME	chromosome1 (2.9Mb) / scaffold1 (3.4Mb)	chromosome2 (2.43 Mb) / scaffold2 (2.9Mb)	chromosome3 (1.64Mb) / scaffold3 (1.4Mb)	chromosome4 (1.59Mb)/ scaffold4 (0.8Mb)	chromosome5 (1.47Mb) / scaffold5 (1.1 Mb)	chromosome6 (1.03Mb) / scaffold6 (0.8Mb)	chromosome7 (0.94Mb) / scaffold7 (2.1Mb)	chromosome8 (0.61Mb) / scaffold8 (0.3Mb)
172_30_1
172_30_2
172_30_3
CP124_30_1								triploid
CP124_30_2
CP124_30_3
IFM48386_30_1
IFM48386_30_2
IFM48386_30_3
BP57_30_1							>4kb non-crossover
BP57_30_2
BP57_30_3
172_UV_Grand1				>35kb non-crossover	>600bp non-crossover		>10kb non-crossover
172_UV_Grand2
CP124_UV_Grand1
CP124_UV_Grand2	~300bp non-crossover + ~150bp deletion
IFM48386_UV_Grand1						LOH final right arm (crossover)
IFM48386_UV_Grand2
BP57_UV_Grand1
BP57_UV_Grand2
172_UV_Peq						LOH right arm (crossover)		LOH final right arm (crossover)
CP124_Peq				LOH beginning left arm + LOH final right arm (crossover)
IFM48386_Peq				LOH left arm (crossover)
BP57_Peq							LOH final right arm (crossover)
crossover
non-crossover
copy-number variation
