# Supplementary material for: Evolution of loss of heterozygosity patterns in hybrid genomes of Candida yeast pathogens
Source: BMC Biol. 2023 May 11;21:105. doi: 10.1186/s12915-023-01608-z (PMC10173528; doi:10.1186/s12915-023-01608-z)
Supplement: Supplementary file 11 — Additional file 11. Summary of the variant calling and LOH blocks analyses for C. orthopsilosis strain s424. [file 12915_2023_1608_MOESM11_ESM.xlsx]

## Sheet: Folha1
Supplementary file 11. Summary of the variant calling and LOH blocks analyses for C. orthopsilosis strain s424.
Candida orthopsilosis
Reference	90-125
Size	12659401
Chromosomes	8
GC%	0.3746
N50	1644167
Strain	Condition	Type	%reads mapped	Genome > 30 reads	PASS Variants	Heteroz Variant PASS	Homoz Variant PASS	PASS Variants/kb	Heteroz Variants/kb	Homoz Variants/kb	LOH Blocks > 100bp	LOH nucl >100bp	LOH genome >100bp
s424	Replicate	hybrid	0.9102	12432990	400668	320745	79923	32.2262	25.7979	6.4283	10616	5808571	0.458835
