# Supplementary material for: Evolution of loss of heterozygosity patterns in hybrid genomes of Candida yeast pathogens
Source: BMC Biol. 2023 May 11;21:105. doi: 10.1186/s12915-023-01608-z (PMC10173528; doi:10.1186/s12915-023-01608-z)
Supplement: Supplementary file 12 — Additional file 12. Results of the fitness assays of the evolved hybrid strains in comparison to their respective time 0. [file 12915_2023_1608_MOESM12_ESM.xlsx]

## Sheet: Sheet1
Strain	code	Origin	condition	Median_AUC	MAD_AUC	Average_AUC	std_AUC	rel_AUC	Median_rel_AUC	ABS_rel_AUC	Median_rel_AUC	MAD_rel_AUC
CP124_LOH_P30_1	01-P1	CP124	Passages	2.66028	0.121983	2.67394	0.173616	0.974073	0.944374	0.0296996	0.944374	0.0433027
CP124_LOH_P30_2	02-P1	CP124	Passages	2.8712	0.178941	2.77117	0.28621	0.902163	1.01925	0.117086	1.01925	0.0635224
BP57_LOH_P30_1	03-P2	BP57	Passages	2.99231	0.135004	2.98061	0.152529	0.963688	1.00873	0.0450411	1.00873	0.0455107
BP57_LOH_P30_2	04-P2	BP57	Passages	2.88374	0.120641	2.91802	0.189005	0.963285	0.972129	0.00884487	0.972129	0.0406689
IFM48386_LOH_P30_1	05-P3	IFM48386	Passages	2.86655	0.090742	2.90334	0.17846	0.96154	0.990146	0.0286058	0.990146	0.0313435
IFM48386_LOH_P30_2	06-P3	IFM48386	Passages	2.85134	0.0925671	2.93044	0.183921	0.988254	0.98489	0.00336372	0.98489	0.0319739
172_LOH_P30_1	07-P4	172	Passages	2.81538	0.0778088	2.84366	0.120849	1.02003	1.01943	0.000595699	1.01943	0.0281742
172_LOH_P30_2	08-P4	172	Passages	2.80701	0.083873	2.81318	0.115906	0.968561	1.0164	0.047843	1.0164	0.03037
CP124_UV_Peq_2	09-UV1	CP124	UV	2.89269	0.111625	2.86824	0.135724	0.983368	1.02688	0.0435079	1.02688	0.0396259
CP124_UV_Grand_1	10-UV1	CP124	UV	2.93507	0.0594702	2.92577	0.121074	0.962224	1.04192	0.0796972	1.04192	0.0211113
CP124_UV_Grand_2	11-UV1	CP124	UV	2.87727	0.0863549	2.8694	0.149339	1.00137	1.0214	0.0200368	1.0214	0.0306552
BP54_UV_Peq_2	12-UV2	BP57	UV	3.00534	0.139644	3.01217	0.157852	0.969307	1.01312	0.0438153	1.01312	0.047075
BP54_UV_Grand_1	13-UV2	BP57	UV	3.02403	0.12673	3.01068	0.153963	1.03831	1.01942	0.0188852	1.01942	0.0427217
BP54_UV_Grand_2	14-UV2	BP57	UV	2.93546	0.127851	2.98045	0.169627	0.998655	0.989563	0.00909182	0.989563	0.0430993
IFM48386_UV_Peq_2	15-UV3	IFM48386	UV	2.90809	0.10722	2.95994	0.201218	0.96799	1.00449	0.0365054	1.00449	0.0370353
IFM48386_UV_Grand_1	16-UV3	IFM48386	UV	2.99388	0.169012	2.97408	0.164816	1.02315	1.03413	0.0109745	1.03413	0.0583791
IFM48386_UV_Grand_2	17-UV3	IFM48386	UV	3.03407	0.149518	3.00906	0.165938	1.03279	1.04801	0.0152137	1.04801	0.0516456
172_UV_Peq_2	18-UV4	172	UV	2.80186	0.07408	2.80338	0.128693	1.05026	1.01454	0.0357222	1.01454	0.026824
172_UV_Grand_1	19-UV4	172	UV	2.70655	0.0840034	2.6649	0.206783	0.999648	0.98003	0.0196184	0.98003	0.0304172
172_UV_Grand_2	20-UV4	172	UV	2.64892	0.156991	2.60908	0.252968	0.956306	0.95916	0.00285431	0.95916	0.0568458
CP124_	21-W1	CP124	WT	2.81698	0.156905	2.78395	0.256805	1.08374	1	0.0837358	1	0.0556999
BP57_	22-W2	BP57	WT	2.96642	0.10268	2.8586	0.267977	1.01282	1	0.0128169	1	0.0346142
IFM48386	23-W3	IFM48386	WT	2.89508	0.118832	2.73181	0.395142	1.06605	1	0.066051	1	0.0410461
172	24-W4	172	WT	2.76171	0.0634974	2.67652	0.264896	1.04567	1	0.045673	1	0.0229921
