# Supplementary material for: Evolution of loss of heterozygosity patterns in hybrid genomes of Candida yeast pathogens
Source: BMC Biol. 2023 May 11;21:105. doi: 10.1186/s12915-023-01608-z (PMC10173528; doi:10.1186/s12915-023-01608-z)
Supplement: Supplementary file 13 — Additional file 13. Detected non-reciprocal recombination events in C. orthopsilosis. [file 12915_2023_1608_MOESM13_ESM.xlsx]

## Sheet: Folha1
Supplementary file 13. Detected non-reciprocal recombination events in C. orthopsilosis.
strain	chromosome	start	end	block_id	positions 0|1	positions 1|0
109	chromosome1	2128969	2132588	block_107926	10	39
B8274	chromosome2	607204	610029	block_89578	12	26
B8323	chromosome8	371673	380228	block_5363	27	15
B8323	chromosome6	79938	91482	block_12515	25	137
B8323	chromosome5	975213	976940	block_33316	12	11
B8323	chromosome4	1128223	1130852	block_55618	20	49
B8323	chromosome1	212166	223908	block_104503	117	15
B8323	chromosome1	1205116	1206171	block_124647	16	10
Ch_T3	chromosome5	342145	343487	block_57200	10	27
IFM48386	chromosome1	1895052	1900788	block_131508	25	47
M85	chromosome2	607204	610029	block_53900	50	12
MCO456	chromosome4	278473	279708	block_13979	15	38
MCO456	chromosome1	2133231	2134964	block_54213	17	30
MCO457	chromosome5	342683	343487	block_56666	16	11
MCO457	chromosome1	2069114	2070897	block_274751	50	22
s151	chromosome5	821898	834772	block_31128	29	77
s151	chromosome3	36095	43336	block_60894	12	47
s1540	chromosome1	1205116	1206183	block_109586	11	13
s1799	chromosome1	2133231	2134964	block_53513	30	17
s1825	chromosome5	602911	606734	block_33222	25	35
s1825	chromosome5	805654	816637	block_37551	83	53
s1825	chromosome2	607204	610029	block_87276	33	12
s185	chromosome2	832867	834604	block_58766	38	10
s185	chromosome1	1234529	1238369	block_76540	19	31
s421	chromosome5	602911	605304	block_35491	14	35
s421	chromosome3	36095	43336	block_76401	47	13
s421	chromosome1	1205502	1209258	block_114838	13	66
s423	chromosome4	889198	890408	block_21911	12	13
s423	chromosome1	2133231	2134964	block_59535	17	30
s424	chromosome7	612473	618736	block_34202	23	184
s424	chromosome5	354018	356505	block_75579	13	59
s424	chromosome4	1283758	1285856	block_124094	37	12
s424	chromosome2	1583413	1586794	block_169195	61	13
s424	chromosome2	2310101	2314642	block_185942	14	108
s424	chromosome1	1205116	1209258	block_210697	12	69
s425	chromosome5	975213	976967	block_36810	12	11
s425	chromosome1	1895052	1897830	block_147619	18	47
s425	chromosome1	2066274	2069794	block_152242	57	17
s426	chromosome1	1895052	1902111	block_109345	36	47
s426	chromosome1	1929445	1930387	block_109655	21	13
s433	chromosome3	36095	43449	block_60206	47	11
s434	chromosome1	2125829	2134964	block_62354	131	29
s434	chromosome5	904063	908484	block_13876	28	10
s434	chromosome1	2125829	2134964	block_62354	131	29
s435	chromosome2	1499192	1502617	block_69942	16	39
s435	chromosome1	2128969	2132588	block_109160	10	39
s437	chromosome4	889198	890408	block_52476	12	12
s498	chromosome5	22296	24591	block_46646	18	39
s498	chromosome5	342145	343550	block_54708	28	18
s498	chromosome5	641010	643921	block_63208	28	71
s498	chromosome3	1556488	1559096	block_148631	118	10
s498	chromosome2	91839	110830	block_153173	129	572
s498	chromosome2	1549402	1554571	block_191472	64	189
s498	chromosome2	1960596	1972168	block_200259	105	86
s498	chromosome2	2310101	2313970	block_209433	10	109
s498	chromosome1	1203931	1209258	block_242945	10	112
s599	chromosome2	606988	616849	block_81849	124	44
s748	chromosome4	1283758	1285856	block_122713	37	11
s748	chromosome1	2862357	2871406	block_276969	90	115
s831	chromosome8	371673	375207	block_4151	23	15
s831	chromosome1	1895052	1906848	block_109774	36	47
