# Supplementary material for: Evolution of loss of heterozygosity patterns in hybrid genomes of Candida yeast pathogens
Source: BMC Biol. 2023 May 11;21:105. doi: 10.1186/s12915-023-01608-z (PMC10173528; doi:10.1186/s12915-023-01608-z)
Supplement: Supplementary file 14 — Additional file 14. Estimated clade divergence and acquired levels of LOH. [file 12915_2023_1608_MOESM14_ESM.xlsx]

## Sheet: Folha1
Supplementary file 14. Estimated clade divergence and acquired levels of LOH.
C. orthopsilosis	clade1		Shared LOH:
Shared LOH size (bp):	1370692		0.108275
	Heterozygous SNPs	Heterozygous SNPs/kb	Acquired LOH (%)	Acquired LOH (n blocks)
Overall	359	0.261912
s423	77.92	0.0568472	0.727925	2196
s1799	79.75	0.0581823	0.743425	1800
s434	113.58	0.0828633	0.719825	2358
MCO456	87.75	0.0640188	0.739825	2089
Strain average	89.75	0.0654779	0.73275	2110.75
C. orthopsilosis	clade2		Shared LOH:
Shared LOH size (bp):	99531		0.00786222
	Heterozygous SNPs	Heterozygous SNPs/kb	Acquired LOH (%)	Acquired LOH (n blocks)
Overall	40	0.401885
s426	4.22727	0.0424719	0.707038	5532
MSK636	4.22727	0.0424719	0.714338	5559
s831	3.22727	0.0324248	0.718638	5246
s504	3.22727	0.0324248	0.697738	5553
s427	3.22727	0.0324248	0.689838	5813
B8323	4.12727	0.0414672	0.649938	6526
s436	3.22727	0.0324248	0.726938	5019
s435	3.72727	0.0374484	0.717438	5239
109	3.72727	0.0374484	0.719138	5250
s425	2.92727	0.0294107	0.620238	7014
IFM48386	4.12727	0.0414672	0.649938	6702
Strain average	3.63636	0.036535	0.691929	5768.45
C. orthopsilosis	clade3		Shared LOH:
Shared LOH size (bp):	391873		0.0309551
	Heterozygous SNPs	Heterozygous SNPs/kb	Acquired LOH (%)	Acquired LOH (n blocks)
Overall	21	0.0535888
s433	1.66	0.00423607	0.670445	4495
172	3.07	0.00783417	0.694645	4239
s1825	0.57	0.00145455	0.641045	5033
s422	0.74	0.00188837	0.713945	3847
s599	0.6	0.00153111	0.663445	4665
M85	1.48	0.00377673	0.751245	3226
s1540	2.7	0.00688999	0.646945	4972
s437	0.74	0.00188837	0.668645	4665
s185	0.51	0.00130144	0.727045	3485
s151	1.6	0.00408296	0.688545	4252
B8274	5.3	0.0135248	0.656645	4785
s421	0.57	0.00145455	0.633845	5180
85	1.48	0.00377673	0.749945	3219
Strain average	1.61692	0.00412614	0.685106	4312.54
C. orthopsilosis	clade4		Shared LOH:
Shared LOH size (bp):	511026		0.0403673
	Heterozygous SNPs	Heterozygous SNPs/kb	Acquired LOH (%)	Acquired LOH (n blocks)
Overall	265	0.518565
s748	38.25	0.0748494	0.360633	8191
MCO471	38.08	0.0745168	0.368133	8306
s424	37.75	0.073871	0.408433	7413
s320	36.91	0.0722272	0.561733	4906
Ch_T3	37.55	0.0734796	0.301533	9827
MCO457	38.54	0.0754169	0.329233	9396
s282	37.91	0.0741841	0.538833	5091
Strain average	37.8557	0.0740779	0.40979	7590
C. metapsilosis	clade1.1		Shared LOH:
Shared LOH size (bp):	176264		0.0134622
	Heterozygous SNPs	Heterozygous SNPs/kb	Acquired LOH (%)	Acquired LOH (n blocks)
Overall	17	0.0964462
SZMC8094	0.2	0.00113466	0.485038	10390
SZMC8095	2.09	0.0118572	0.499838	10386
SZMC21155	0.09	0.000510598	0.550238	8416
SZMC21154	0.59	0.00334725	0.517238	9352
SZMC8092	1.09	0.00618391	0.496838	9886
PL448	0.09	0.000510598	0.579238	11937
CP367	1.2	0.00680797	0.466638	9548
PL429	0.109	0.000618391	0.560938	12675
11127	2.09	0.0118572	0.537538	9611
SZMC8029	0.59	0.00334725	0.499138	9557
SZMC8099	1.7	0.00964462	0.496338	9421
CP61	4.2	0.0238279	0.420338	10992
BP57	1.7	0.00964462	0.448938	11206
MCO448	0.09	0.000510598	0.588638	12764
10747	0.09	0.000510598	0.505238	9388
10746	0.09	0.000510598	0.499638	9340
Strain average	1.00056	0.0056765	0.509488	10304.3
