# Supplementary material for: Evolution of loss of heterozygosity patterns in hybrid genomes of Candida yeast pathogens
Source: BMC Biol. 2023 May 11;21:105. doi: 10.1186/s12915-023-01608-z (PMC10173528; doi:10.1186/s12915-023-01608-z)
Supplement: Supplementary file 16 — Additional file 16. List of essential genes for the occurrence of meiotic recombination, and their respective orthologs in C. orthopsilosis, C. metapsilosis and Clavispora lusitaniae, determined by EggNOG-mapper v1.0.3 using Diamond algorithm. [file 12915_2023_1608_MOESM16_ESM.xlsx]

## Sheet: Meiotic_genes
Supplementary file 13. List of essential genes for the occurrence of meiotic recombination, and their respective orthologs in C. orthopsilosis, C. metapsilosis and Clavispora lusitaniae (ASM383v1 genome assembly), determined by EggNOG-mapper v1.0.3 using Diamond algorithm.
Gene_name	Candida orthopsilosis	Candida metapsilosis	Clavispora lusitaniae
DMC1	XP_003869178.1	g2611.t1	XP_002616520.1
HOP1	XP_003868223.1	g5715.t1	-
IME1	-	-	-
IME2	XP_003866057.1	g92.t1	XP_002618856.1
MEI4	-	-	-
RAD51	XP_003865980.1	g13.t1	XP_002616520.1
REC102	-	-	-
REC104	-	-	-
REC107	-	-	-
REC114	-	-	-
SKI8	XP_003871500.1	g1875.t1	XP_002617326.1
SPO11	XP_003868575.1	g1220.t1	XP_002619352.1
SNF1	XP_003870260.1	g4092.t1	XP_002615915.1
MSN2	XP_003867187.1	g1912.t1	XP_002617898.1
MSN4	XP_003865918.1	g5549.t1	XP_002617898.1
ZIP1	XP_003870035.1 (homolog not ortholog)	-	-
NDT80	XP_003867118.1 (homolog not ortholog)	g4598.t1 (homolog not ortholog)	XP_002614148.1
