# Supplementary material for: Evolution of loss of heterozygosity patterns in hybrid genomes of Candida yeast pathogens
Source: BMC Biol. 2023 May 11;21:105. doi: 10.1186/s12915-023-01608-z (PMC10173528; doi:10.1186/s12915-023-01608-z)
Supplement: Supplementary file 18 — Additional file 18. All Candida metapsilosis genes, independently of their overlap with non-synonymous mutations, and respective GO terms used later in the functional enrichment analysis. [file 12915_2023_1608_MOESM18_ESM.txt]

#Candida metapsilosis genes independently of their overlap with non-synonymous mutations
#Gene	GO
g4697	GO:0005782
g4697	GO:0080090
g4697	GO:0019222
g4697	GO:2000112
g4697	GO:0031974
g4697	GO:0031975
g4697	GO:0071840
g4697	GO:0036003
g4697	GO:0051716
g4697	GO:0010604
g4697	GO:0016020
g4697	GO:0005777
g4697	GO:0018193
g4697	GO:0098869
g4697	GO:0031907
g4697	GO:0031968
g4697	GO:0031315
g4697	GO:0060255
g4697	GO:0016209
g4697	GO:0031967
g4697	GO:0031966
g4697	GO:1990748
g4697	GO:2001141
g4697	GO:0010035
g4697	GO:0055114
g4697	GO:0044438
g4697	GO:1901564
g4697	GO:0043231
g4697	GO:0043233
g4697	GO:0019538
g4697	GO:0005829
g4697	GO:0044429
g4697	GO:0033554
g4697	GO:0044424
g4697	GO:0044425
g4697	GO:0044422
g4697	GO:0009893
g4697	GO:0009891
g4697	GO:0044464
g4697	GO:0000302
g4697	GO:0043229
g4697	GO:0006807
g4697	GO:0003674
g4697	GO:0098754
g4697	GO:0005622
g4697	GO:0043227
g4697	GO:0043226
g4697	GO:0044267
g4697	GO:0044260
g4697	GO:0016043
g4697	GO:0005741
g4697	GO:0065007
g4697	GO:0051254
g4697	GO:0044439
g4697	GO:0016684
g4697	GO:0018158
g4697	GO:0061407
g4697	GO:0009889
g4697	GO:0050794
g4697	GO:0003824
g4697	GO:0043412
g4697	GO:0036211
g4697	GO:0008150
g4697	GO:0008152
g4697	GO:0018198
g4697	GO:0042542
g4697	GO:0050896
g4697	GO:0006950
g4697	GO:0044446
g4697	GO:0006355
g4697	GO:0010557
g4697	GO:0010556
g4697	GO:0031312
g4697	GO:0004601
g4697	GO:0004602
g4697	GO:0051171
g4697	GO:0019898
g4697	GO:0042579
g4697	GO:0046677
g4697	GO:0005739
g4697	GO:0070887
g4697	GO:0016491
g4697	GO:0005737
g4697	GO:0031090
g4697	GO:0043618
g4697	GO:0043619
g4697	GO:0044455
g4697	GO:1903508
g4697	GO:1901700
g4697	GO:0018171
g4697	GO:1901701
g4697	GO:0009987
g4697	GO:1903506
g4697	GO:0048518
g4697	GO:0045893
g4697	GO:0006979
g4697	GO:0007031
g4697	GO:0097237
g4697	GO:0051252
g4697	GO:0042493
g4697	GO:0019867
g4697	GO:0005623
g4697	GO:0043170
g4697	GO:1902680
g4697	GO:0005740
g4697	GO:0010628
g4697	GO:0045944
g4697	GO:1901522
g4697	GO:0098588
g4697	GO:0031328
g4697	GO:0031326
g4697	GO:0031325
g4697	GO:0031323
g4697	GO:0035690
g4697	GO:0047066
g4697	GO:0098805
g4697	GO:0009636
g4697	GO:0044444
g4697	GO:0050789
g4697	GO:0071704
g4697	GO:0006357
g4697	GO:0010468
g4697	GO:0070301
g4697	GO:0045935
g4697	GO:0019219
g4697	GO:0034614
g4697	GO:0006464
g4697	GO:0036091
g4697	GO:0051173
g4697	GO:0042221
g4697	GO:0034599
g4697	GO:0071236
g4697	GO:0043620
g4697	GO:0006996
g4697	GO:0044238
g4697	GO:0044237
g4697	GO:0005575
g4697	GO:0070013
g4697	GO:0048522
g4696	GO:1990456
g4696	GO:0005783
g4696	GO:0006869
g4696	GO:0098799
g4696	GO:0015914
g4696	GO:0031975
g4696	GO:0022406
g4696	GO:0006820
g4696	GO:0032865
g4696	GO:0016043
g4696	GO:0043227
g4696	GO:0043226
g4696	GO:0007005
g4696	GO:0005737
g4696	GO:0044446
g4696	GO:0031090
g4696	GO:0140056
g4696	GO:0098805
g4696	GO:0016020
g4696	GO:0044444
g4696	GO:0005739
g4696	GO:0044455
g4696	GO:0044432
g4696	GO:0071840
g4696	GO:0071702
g4696	GO:0033036
g4696	GO:0098588
g4696	GO:0031968
g4696	GO:0006810
g4696	GO:0043229
g4696	GO:0006811
g4696	GO:0009987
g4696	GO:0015711
g4696	GO:0031967
g4696	GO:0031966
g4696	GO:0008150
g4696	GO:0012505
g4696	GO:0051234
g4696	GO:0010876
g4696	GO:0051179
g4696	GO:0051640
g4696	GO:0051641
g4696	GO:0006996
g4696	GO:0032991
g4696	GO:0043231
g4696	GO:0044233
g4696	GO:0044232
g4696	GO:0044464
g4696	GO:0019867
g4696	GO:0005623
g4696	GO:0005622
g4696	GO:0005575
g4696	GO:0098796
g4696	GO:0005740
g4696	GO:0005741
g4696	GO:0044429
g4696	GO:0015748
g4696	GO:0044424
g4696	GO:0044425
g4696	GO:0044422
g4696	GO:0098798
g4695	GO:0090087
g4695	GO:0005783
g4695	GO:0051049
g4695	GO:0030427
g4695	GO:0046349
g4695	GO:0005789
g4695	GO:0042764
g4695	GO:0042763
g4695	GO:0031984
g4695	GO:0016021
g4695	GO:0016020
g4695	GO:0044419
g4695	GO:0048519
g4695	GO:0051704
g4695	GO:0060258
g4695	GO:0060257
g4695	GO:0060256
g4695	GO:0016192
g4695	GO:1901564
g4695	GO:0043231
g4695	GO:1901566
g4695	GO:0044249
g4695	GO:0006040
g4695	GO:0070589
g4695	GO:0016051
g4695	GO:0044424
g4695	GO:0044425
g4695	GO:1901071
g4695	GO:0044422
g4695	GO:0006457
g4695	GO:0030447
g4695	GO:0009272
g4695	GO:0044036
g4695	GO:0043229
g4695	GO:0006807
g4695	GO:0003674
g4695	GO:0005488
g4695	GO:0070592
g4695	GO:0043170
g4695	GO:0043227
g4695	GO:0043226
g4695	GO:0044038
g4695	GO:1901576
g4695	GO:0044264
g4695	GO:0044262
g4695	GO:0044260
g4695	GO:0044432
g4695	GO:0065007
g4695	GO:0071840
g4695	GO:0070201
g4695	GO:0006810
g4695	GO:0043900
g4695	GO:0043901
g4695	GO:0008150
g4695	GO:0012505
g4695	GO:0008152
g4695	GO:1901073
g4695	GO:0005935
g4695	GO:0005934
g4695	GO:0051234
g4695	GO:0005933
g4695	GO:0042546
g4695	GO:0046907
g4695	GO:1900428
g4695	GO:1900429
g4695	GO:0044446
g4695	GO:0044444
g4695	GO:0006022
g4695	GO:0006023
g4695	GO:0098743
g4695	GO:0098630
g4695	GO:0051649
g4695	GO:0042175
g4695	GO:0034645
g4695	GO:0071966
g4695	GO:0031224
g4695	GO:0032880
g4695	GO:0005737
g4695	GO:0000128
g4695	GO:0051082
g4695	GO:0006038
g4695	GO:0098827
g4695	GO:0006031
g4695	GO:0006030
g4695	GO:0006037
g4695	GO:0009987
g4695	GO:0034637
g4695	GO:0009405
g4695	GO:0032879
g4695	GO:0005628
g4695	GO:1901137
g4695	GO:1901135
g4695	GO:0044464
g4695	GO:0044182
g4695	GO:0005623
g4695	GO:0010570
g4695	GO:0005515
g4695	GO:0017144
g4695	GO:0045926
g4695	GO:0051223
g4695	GO:0040007
g4695	GO:0040008
g4695	GO:0033692
g4695	GO:0050789
g4695	GO:0071554
g4695	GO:0071704
g4695	GO:0005622
g4695	GO:0048193
g4695	GO:0000271
g4695	GO:0034221
g4695	GO:0009058
g4695	GO:0009059
g4695	GO:0010383
g4695	GO:0006888
g4695	GO:0071852
g4695	GO:0051179
g4695	GO:0051641
g4695	GO:0044238
g4695	GO:0005975
g4695	GO:0005976
g4695	GO:0051278
g4695	GO:0044237
g4695	GO:0005575
g4695	GO:0044085
g2538	GO:0043231
g2538	GO:0000324
g2538	GO:0000323
g2538	GO:0000322
g2538	GO:0044237
g2538	GO:0008144
g2538	GO:0042175
g2538	GO:0043229
g2538	GO:0006807
g2538	GO:0003674
g2538	GO:0005488
g2538	GO:0006457
g2538	GO:0016859
g2538	GO:0043227
g2538	GO:0043226
g2538	GO:0005783
g2538	GO:0005737
g2538	GO:0044267
g2538	GO:0000413
g2538	GO:0031984
g2538	GO:0044260
g2538	GO:0071704
g2538	GO:0005773
g2538	GO:0005634
g2538	GO:0016020
g2538	GO:0098827
g2538	GO:0018193
g2538	GO:1901363
g2538	GO:0044432
g2538	GO:0005528
g2538	GO:0003755
g2538	GO:0005527
g2538	GO:0043170
g2538	GO:0009987
g2538	GO:0140096
g2538	GO:0044446
g2538	GO:0006464
g2538	GO:0003824
g2538	GO:0043412
g2538	GO:0036211
g2538	GO:0008150
g2538	GO:0012505
g2538	GO:0008152
g2538	GO:0005789
g2538	GO:0061077
g2538	GO:0018208
g2538	GO:0044238
g2538	GO:1901564
g2538	GO:0016853
g2538	GO:0019538
g2538	GO:0097159
g2538	GO:0044464
g2538	GO:0005623
g2538	GO:0005622
g2538	GO:0005575
g2538	GO:0044444
g2538	GO:0044424
g2538	GO:0044425
g2538	GO:0044422
g1644	GO:1901698
g1644	GO:0006457
g1644	GO:0005783
g1644	GO:0031072
g1644	GO:0031974
g1644	GO:0036503
g1644	GO:0005788
g1644	GO:0044248
g1644	GO:0044257
g1644	GO:0043229
g1644	GO:0006807
g1644	GO:0003674
g1644	GO:0005488
g1644	GO:0070887
g1644	GO:0043632
g1644	GO:0043170
g1644	GO:0043227
g1644	GO:0043226
g1644	GO:0005737
g1644	GO:0044267
g1644	GO:0051716
g1644	GO:0006986
g1644	GO:0044260
g1644	GO:0071704
g1644	GO:0030544
g1644	GO:0043161
g1644	GO:0050896
g1644	GO:0051087
g1644	GO:0044444
g1644	GO:0010033
g1644	GO:0044432
g1644	GO:0071310
g1644	GO:0035966
g1644	GO:1901575
g1644	GO:0006508
g1644	GO:0033554
g1644	GO:0051603
g1644	GO:0009987
g1644	GO:0019941
g1644	GO:0044446
g1644	GO:0006950
g1644	GO:0044265
g1644	GO:0008150
g1644	GO:0012505
g1644	GO:0008152
g1644	GO:0030433
g1644	GO:0034620
g1644	GO:0042221
g1644	GO:0009056
g1644	GO:0009057
g1644	GO:1901565
g1644	GO:0044238
g1644	GO:1901564
g1644	GO:0043231
g1644	GO:0043233
g1644	GO:0019538
g1644	GO:0005829
g1644	GO:0010498
g1644	GO:0005623
g1644	GO:0005622
g1644	GO:0005575
g1644	GO:0070013
g1644	GO:0035967
g1644	GO:0006511
g1644	GO:0005515
g1644	GO:0044424
g1644	GO:0044464
g1644	GO:0044237
g1644	GO:0034976
g1644	GO:0034975
g1644	GO:0010243
g1644	GO:0044422
g1644	GO:0030163
g2534	GO:0032436
g2534	GO:0005783
g2534	GO:0022624
g2534	GO:0031974
g2534	GO:0031597
g2534	GO:0062033
g2534	GO:0010965
g2534	GO:0005838
g2534	GO:0045787
g2534	GO:0031981
g2534	GO:1903364
g2534	GO:0048518
g2534	GO:0007088
g2534	GO:0034515
g2534	GO:1902494
g2534	GO:0030163
g2534	GO:0000502
g2534	GO:1902099
g2534	GO:0060090
g2534	GO:0044248
g2534	GO:1901564
g2534	GO:0043231
g2534	GO:0043233
g2534	GO:0019538
g2534	GO:0005829
g2534	GO:0010638
g2534	GO:0051783
g2534	GO:0051781
g2534	GO:0044428
g2534	GO:0051785
g2534	GO:0044424
g2534	GO:0044422
g2534	GO:0009896
g2534	GO:0045840
g2534	GO:0045842
g2534	GO:0043229
g2534	GO:0006807
g2534	GO:0003674
g2534	GO:0005488
g2534	GO:0005622
g2534	GO:0043227
g2534	GO:0050789
g2534	GO:0044267
g2534	GO:0007346
g2534	GO:0044265
g2534	GO:0044260
g2534	GO:0065007
g2534	GO:1901800
g2534	GO:0051130
g2534	GO:0034399
g2534	GO:0050794
g2534	GO:1901987
g2534	GO:0008150
g2534	GO:0012505
g2534	GO:0008152
g2534	GO:1901989
g2534	GO:0051603
g2534	GO:0030674
g2534	GO:0010498
g2534	GO:0044446
g2534	GO:0045732
g2534	GO:0044444
g2534	GO:0044445
g2534	GO:1901970
g2534	GO:2001252
g2534	GO:1901565
g2534	GO:0033044
g2534	GO:0033045
g2534	GO:0033047
g2534	GO:0033043
g2534	GO:0051128
g2534	GO:0043226
g2534	GO:1901990
g2534	GO:1901992
g2534	GO:0008540
g2534	GO:0005737
g2534	GO:0043161
g2534	GO:0005634
g2534	GO:0010564
g2534	GO:0051247
g2534	GO:0032270
g2534	GO:0006508
g2534	GO:1905818
g2534	GO:1903052
g2534	GO:0031331
g2534	GO:0009987
g2534	GO:0019941
g2534	GO:1905368
g2534	GO:1905369
g2534	GO:0044257
g2534	GO:0051984
g2534	GO:0051983
g2534	GO:0044464
g2534	GO:0005623
g2534	GO:0043170
g2534	GO:0005515
g2534	GO:0045862
g2534	GO:0043632
g2534	GO:1905820
g2534	GO:0030071
g2534	GO:0071704
g2534	GO:0006511
g2534	GO:0045931
g2534	GO:0090068
g2534	GO:1901575
g2534	GO:0009056
g2534	GO:0009057
g2534	GO:0044238
g2534	GO:0032991
g2534	GO:0051726
g2534	GO:0044237
g2534	GO:0005575
g2534	GO:0070013
g2534	GO:1902101
g2534	GO:0048522
g2535	GO:0098771
g2535	GO:0005773
g2535	GO:0016021
g2535	GO:0016020
g2535	GO:0005774
g2535	GO:0065007
g2535	GO:0019725
g2535	GO:0045851
g2535	GO:0098588
g2535	GO:0046961
g2535	GO:0016818
g2535	GO:0043231
g2535	GO:0016817
g2535	GO:0019829
g2535	GO:0044424
g2535	GO:0044425
g2535	GO:0015405
g2535	GO:0044422
g2535	GO:0000220
g2535	GO:0003674
g2535	GO:0016887
g2535	GO:0048878
g2535	GO:0043227
g2535	GO:0043226
g2535	GO:0042625
g2535	GO:0042626
g2535	GO:0015991
g2535	GO:0015318
g2535	GO:0006885
g2535	GO:0015399
g2535	GO:0044437
g2535	GO:0098662
g2535	GO:0098660
g2535	GO:0065008
g2535	GO:0022804
g2535	GO:0016787
g2535	GO:0099131
g2535	GO:0099132
g2535	GO:0006812
g2535	GO:0006811
g2535	GO:0006810
g2535	GO:0003824
g2535	GO:0008150
g2535	GO:0051234
g2535	GO:0022890
g2535	GO:0043492
g2535	GO:0015988
g2535	GO:0015075
g2535	GO:0033179
g2535	GO:0044444
g2535	GO:0098852
g2535	GO:0016469
g2535	GO:0015078
g2535	GO:0033176
g2535	GO:0033177
g2535	GO:0000324
g2535	GO:0000323
g2535	GO:0000322
g2535	GO:1902600
g2535	GO:0036442
g2535	GO:0050801
g2535	GO:0000329
g2535	GO:0051453
g2535	GO:0051452
g2535	GO:0031224
g2535	GO:0005737
g2535	GO:0031090
g2535	GO:0015672
g2535	GO:0005215
g2535	GO:0008324
g2535	GO:0006873
g2535	GO:0030004
g2535	GO:0030003
g2535	GO:0055080
g2535	GO:0055082
g2535	GO:0055085
g2535	GO:0007035
g2535	GO:0044464
g2535	GO:0043229
g2535	GO:0005623
g2535	GO:0005622
g2535	GO:0042592
g2535	GO:0030641
g2535	GO:0044446
g2535	GO:0016462
g2535	GO:0098805
g2535	GO:0015077
g2535	GO:0090662
g2535	GO:0009987
g2535	GO:0017111
g2535	GO:0034220
g2535	GO:0055067
g2535	GO:0051179
g2535	GO:0044769
g2535	GO:0032991
g2535	GO:0042623
g2535	GO:0005575
g2535	GO:0098796
g2535	GO:0022857
g2535	GO:0022853
g2535	GO:0098655
g2536	GO:0022607
g2536	GO:1903046
g2536	GO:0030154
g2536	GO:0048468
g2536	GO:0019953
g2536	GO:0043935
g2536	GO:0010927
g2536	GO:0009272
g2536	GO:0071944
g2536	GO:0022402
g2536	GO:0009277
g2536	GO:0071940
g2536	GO:0070591
g2536	GO:0009653
g2536	GO:0007049
g2536	GO:0005737
g2536	GO:0070590
g2536	GO:0051321
g2536	GO:0000003
g2536	GO:0070726
g2536	GO:0005618
g2536	GO:0048869
g2536	GO:0016020
g2536	GO:0016043
g2536	GO:0032989
g2536	GO:0071554
g2536	GO:0071555
g2536	GO:0071840
g2536	GO:0045229
g2536	GO:0071852
g2536	GO:0048646
g2536	GO:0032502
g2536	GO:0030476
g2536	GO:0032505
g2536	GO:0009987
g2536	GO:0044703
g2536	GO:0030312
g2536	GO:0022414
g2536	GO:0030437
g2536	GO:0008150
g2536	GO:0022413
g2536	GO:0005886
g2536	GO:0043934
g2536	GO:0042244
g2536	GO:0051704
g2536	GO:0030435
g2536	GO:0042546
g2536	GO:0031505
g2536	GO:0003006
g2536	GO:0005829
g2536	GO:0048856
g2536	GO:0044464
g2536	GO:0005623
g2536	GO:0005622
g2536	GO:0005575
g2536	GO:0044444
g2536	GO:0044085
g2536	GO:0044424
g2536	GO:0034293
g2537	GO:0000309
g2537	GO:0019674
g2537	GO:0006732
g2537	GO:0006733
g2537	GO:0034356
g2537	GO:0046496
g2537	GO:0009435
g2537	GO:0034641
g2537	GO:0009165
g2537	GO:0003674
g2537	GO:0044281
g2537	GO:0072524
g2537	GO:0072525
g2537	GO:1901360
g2537	GO:0006139
g2537	GO:0051186
g2537	GO:1901362
g2537	GO:0051188
g2537	GO:0071704
g2537	GO:0016740
g2537	GO:0019359
g2537	GO:0018130
g2537	GO:1901576
g2537	GO:0009987
g2537	GO:0006725
g2537	GO:0003824
g2537	GO:0009058
g2537	GO:0009117
g2537	GO:0008152
g2537	GO:0019438
g2537	GO:0034654
g2537	GO:1901564
g2537	GO:0090407
g2537	GO:0055086
g2537	GO:0046483
g2537	GO:0044238
g2537	GO:0016779
g2537	GO:0044271
g2537	GO:1901566
g2537	GO:0044249
g2537	GO:0016772
g2537	GO:0044237
g2537	GO:0070566
g2537	GO:0006796
g2537	GO:0006807
g2537	GO:1901293
g2537	GO:0006793
g2537	GO:0019637
g2537	GO:0008150
g2537	GO:0009108
g2537	GO:0006753
g2537	GO:0019363
g2537	GO:0019362
g2530	GO:0080090
g2530	GO:0019222
g2530	GO:0034605
g2530	GO:0048584
g2530	GO:0048583
g2530	GO:0006820
g2530	GO:0001077
g2530	GO:1901362
g2530	GO:1901363
g2530	GO:1901360
g2530	GO:0051716
g2530	GO:0010604
g2530	GO:0010446
g2530	GO:0016020
g2530	GO:1900430
g2530	GO:0048518
g2530	GO:0060255
g2530	GO:0015849
g2530	GO:0001067
g2530	GO:0015711
g2530	GO:2001141
g2530	GO:0036171
g2530	GO:0046483
g2530	GO:0044212
g2530	GO:0043231
g2530	GO:0051254
g2530	GO:0033554
g2530	GO:0044424
g2530	GO:0019438
g2530	GO:0009893
g2530	GO:0009891
g2530	GO:0044464
g2530	GO:0030447
g2530	GO:0001012
g2530	GO:0044182
g2530	GO:0043229
g2530	GO:0006807
g2530	GO:0003674
g2530	GO:0005488
g2530	GO:0003676
g2530	GO:0003677
g2530	GO:0010570
g2530	GO:0043227
g2530	GO:0043226
g2530	GO:0097659
g2530	GO:1901576
g2530	GO:0044271
g2530	GO:0044260
g2530	GO:0070887
g2530	GO:0065007
g2530	GO:0006366
g2530	GO:0000987
g2530	GO:0071214
g2530	GO:0000982
g2530	GO:0000981
g2530	GO:0018130
g2530	GO:0043565
g2530	GO:0006811
g2530	GO:0006810
g2530	GO:0009889
g2530	GO:0050794
g2530	GO:0006950
g2530	GO:0008150
g2530	GO:0008152
g2530	GO:0009266
g2530	GO:0034654
g2530	GO:0009268
g2530	GO:0051234
g2530	GO:0016070
g2530	GO:0043090
g2530	GO:0071944
g2530	GO:0050896
g2530	GO:0006355
g2530	GO:0010557
g2530	GO:0010556
g2530	GO:0000976
g2530	GO:0006351
g2530	GO:0000978
g2530	GO:0071469
g2530	GO:0032774
g2530	GO:0006865
g2530	GO:0044249
g2530	GO:0034641
g2530	GO:0034645
g2530	GO:0005737
g2530	GO:0006139
g2530	GO:1990837
g2530	GO:1900437
g2530	GO:1900439
g2530	GO:0005634
g2530	GO:0003690
g2530	GO:0140110
g2530	GO:1903508
g2530	GO:0044238
g2530	GO:0009987
g2530	GO:0006725
g2530	GO:1903506
g2530	GO:0045893
g2530	GO:0009408
g2530	GO:0104004
g2530	GO:0090033
g2530	GO:0051252
g2530	GO:0042493
g2530	GO:0001228
g2530	GO:0005623
g2530	GO:0043170
g2530	GO:1902680
g2530	GO:0010628
g2530	GO:0045944
g2530	GO:0097159
g2530	GO:1900428
g2530	GO:0045927
g2530	GO:0031328
g2530	GO:0031326
g2530	GO:0031325
g2530	GO:0031323
g2530	GO:0090304
g2530	GO:0035690
g2530	GO:0040007
g2530	GO:0040008
g2530	GO:2000112
g2530	GO:0050789
g2530	GO:0071705
g2530	GO:0071704
g2530	GO:0010467
g2530	GO:0006357
g2530	GO:0071702
g2530	GO:0071467
g2530	GO:0010468
g2530	GO:0000977
g2530	GO:0005622
g2530	GO:0045935
g2530	GO:0019219
g2530	GO:0009058
g2530	GO:0009059
g2530	GO:0051171
g2530	GO:0005886
g2530	GO:0042221
g2530	GO:0051179
g2530	GO:0046942
g2530	GO:0009628
g2530	GO:0051173
g2530	GO:0003700
g2530	GO:0044237
g2530	GO:0005575
g2530	GO:0048522
g2531	GO:0042364
g2531	GO:0006732
g2531	GO:0015939
g2531	GO:0006596
g2531	GO:0006597
g2531	GO:0019752
g2531	GO:0006595
g2531	GO:0042401
g2531	GO:0034641
g2531	GO:0006807
g2531	GO:0003674
g2531	GO:0044237
g2531	GO:0008215
g2531	GO:0044283
g2531	GO:0042398
g2531	GO:0072330
g2531	GO:0005737
g2531	GO:1901576
g2531	GO:0051186
g2531	GO:0071704
g2531	GO:0097164
g2531	GO:0051188
g2531	GO:0016765
g2531	GO:0016740
g2531	GO:1901566
g2531	GO:0016768
g2531	GO:0006767
g2531	GO:0006766
g2531	GO:0009308
g2531	GO:0009309
g2531	GO:0009987
g2531	GO:0032787
g2531	GO:0003824
g2531	GO:0009058
g2531	GO:0009110
g2531	GO:0008150
g2531	GO:0008152
g2531	GO:0043436
g2531	GO:1901564
g2531	GO:0043604
g2531	GO:0044271
g2531	GO:0006575
g2531	GO:0006082
g2531	GO:0015940
g2531	GO:0046394
g2531	GO:0044464
g2531	GO:0016053
g2531	GO:0005623
g2531	GO:0005622
g2531	GO:0005575
g2531	GO:0043603
g2531	GO:0044424
g2531	GO:0009108
g2531	GO:0017144
g2531	GO:0044249
g2531	GO:0006576
g2531	GO:0044106
g2531	GO:0044281
g4699	GO:0080090
g4699	GO:0019222
g4699	GO:2000242
g4699	GO:2000241
g4699	GO:0000082
g4699	GO:0000083
g4699	GO:1901363
g4699	GO:0010605
g4699	GO:0000003
g4699	GO:0045835
g4699	GO:0048518
g4699	GO:0048519
g4699	GO:0060255
g4699	GO:0001067
g4699	GO:2001141
g4699	GO:0044212
g4699	GO:0043231
g4699	GO:0010639
g4699	GO:0051783
g4699	GO:0051784
g4699	GO:0044424
g4699	GO:0009892
g4699	GO:0009893
g4699	GO:0009890
g4699	GO:0009891
g4699	GO:0001012
g4699	GO:0051254
g4699	GO:0010629
g4699	GO:0010628
g4699	GO:0003674
g4699	GO:0005488
g4699	GO:0003676
g4699	GO:0003677
g4699	GO:0005622
g4699	GO:0043227
g4699	GO:0043226
g4699	GO:0045934
g4699	GO:0065007
g4699	GO:0000987
g4699	GO:0000981
g4699	GO:1900430
g4699	GO:0009889
g4699	GO:0050794
g4699	GO:0008150
g4699	GO:0051037
g4699	GO:0051038
g4699	GO:0010948
g4699	GO:0010604
g4699	GO:0051445
g4699	GO:0051447
g4699	GO:0036095
g4699	GO:0097159
g4699	GO:1900428
g4699	GO:0006355
g4699	GO:0010557
g4699	GO:0010556
g4699	GO:0000976
g4699	GO:0000977
g4699	GO:0000978
g4699	GO:0010558
g4699	GO:0033043
g4699	GO:0051129
g4699	GO:0051128
g4699	GO:0007049
g4699	GO:0005737
g4699	GO:0043565
g4699	GO:1990837
g4699	GO:0051321
g4699	GO:0000122
g4699	GO:0005634
g4699	GO:0010564
g4699	GO:0003690
g4699	GO:0140110
g4699	GO:0070786
g4699	GO:0070784
g4699	GO:0009987
g4699	GO:2000219
g4699	GO:1903506
g4699	GO:1903507
g4699	GO:0045892
g4699	GO:0045893
g4699	GO:0040020
g4699	GO:0090033
g4699	GO:0051253
g4699	GO:0051252
g4699	GO:0044464
g4699	GO:0043229
g4699	GO:0005623
g4699	GO:0010570
g4699	GO:1902680
g4699	GO:0045944
g4699	GO:1903508
g4699	GO:0045927
g4699	GO:0031328
g4699	GO:0031327
g4699	GO:0031326
g4699	GO:0031325
g4699	GO:0031324
g4699	GO:0031323
g4699	GO:2000217
g4699	GO:1903047
g4699	GO:0044770
g4699	GO:0044772
g4699	GO:0022402
g4699	GO:0040008
g4699	GO:2000112
g4699	GO:2000113
g4699	GO:0050789
g4699	GO:0006357
g4699	GO:0010468
g4699	GO:0045935
g4699	GO:0000278
g4699	GO:0019219
g4699	GO:0045786
g4699	GO:1902679
g4699	GO:0022414
g4699	GO:0051171
g4699	GO:0051172
g4699	GO:0051173
g4699	GO:0044843
g4699	GO:0071931
g4699	GO:0051726
g4699	GO:0003700
g4699	GO:0005575
g4699	GO:0048523
g4699	GO:0048522
g2533	GO:0005737
g2533	GO:0051336
g2533	GO:0050790
g2533	GO:0044464
g2533	GO:0005623
g2533	GO:0005622
g2533	GO:0005575
g2533	GO:0008150
g2533	GO:0044424
g2533	GO:0065007
g2533	GO:0065009
g2533	GO:0043087
g3985	GO:0034645
g3985	GO:0044237
g3985	GO:1903047
g3985	GO:0090304
g3985	GO:0044249
g3985	GO:0034641
g3985	GO:0006807
g3985	GO:0003674
g3985	GO:0005488
g3985	GO:0003676
g3985	GO:0003677
g3985	GO:0043170
g3985	GO:0043227
g3985	GO:0043226
g3985	GO:0007049
g3985	GO:0005737
g3985	GO:0006139
g3985	GO:0051716
g3985	GO:0044260
g3985	GO:0005634
g3985	GO:1901363
g3985	GO:0071704
g3985	GO:0006260
g3985	GO:0006261
g3985	GO:0003690
g3985	GO:1902969
g3985	GO:0000278
g3985	GO:0043229
g3985	GO:1901576
g3985	GO:0009987
g3985	GO:0006725
g3985	GO:0006974
g3985	GO:0044424
g3985	GO:0006950
g3985	GO:0009059
g3985	GO:0008150
g3985	GO:0008152
g3985	GO:0033260
g3985	GO:0046483
g3985	GO:0044238
g3985	GO:0043231
g3985	GO:0097159
g3985	GO:0050896
g3985	GO:0044464
g3985	GO:0009058
g3985	GO:0005623
g3985	GO:0005622
g3985	GO:0005575
g3985	GO:0033554
g3985	GO:0006259
g3985	GO:0022402
g3985	GO:1901360
g3985	GO:0044786
g4816	GO:0005783
g4816	GO:0033043
g4816	GO:0016175
g4816	GO:0051128
g4816	GO:0043229
g4816	GO:0003674
g4816	GO:0008219
g4816	GO:0043227
g4816	GO:0043226
g4816	GO:0031224
g4816	GO:0016491
g4816	GO:0005737
g4816	GO:0044446
g4816	GO:0016722
g4816	GO:0050664
g4816	GO:0016021
g4816	GO:0016020
g4816	GO:0051493
g4816	GO:0050789
g4816	GO:0044432
g4816	GO:0065007
g4816	GO:0032970
g4816	GO:0006915
g4816	GO:0009987
g4816	GO:0050794
g4816	GO:0012501
g4816	GO:0008150
g4816	GO:0012505
g4816	GO:0008152
g4816	GO:0032956
g4816	GO:0048471
g4816	GO:0055114
g4816	GO:0097038
g4816	GO:0043231
g4816	GO:0003824
g4816	GO:0044464
g4816	GO:0005623
g4816	GO:0005622
g4816	GO:0005575
g4816	GO:0044444
g4816	GO:0016651
g4816	GO:0044424
g4816	GO:0044425
g4816	GO:0044422
g4481	GO:0006732
g4481	GO:0006733
g4481	GO:0031974
g4481	GO:1901661
g4481	GO:0044249
g4481	GO:0043229
g4481	GO:0003674
g4481	GO:0044237
g4481	GO:0044283
g4481	GO:0043227
g4481	GO:0003954
g4481	GO:0016491
g4481	GO:0005737
g4481	GO:0044446
g4481	GO:0051186
g4481	GO:1901006
g4481	GO:1901004
g4481	GO:1901663
g4481	GO:0051188
g4481	GO:0005739
g4481	GO:0043226
g4481	GO:0071704
g4481	GO:0005759
g4481	GO:0006744
g4481	GO:0006743
g4481	GO:0044429
g4481	GO:1901576
g4481	GO:0009987
g4481	GO:0003824
g4481	GO:0009058
g4481	GO:0008150
g4481	GO:0008152
g4481	GO:0055114
g4481	GO:0043231
g4481	GO:0042181
g4481	GO:0042180
g4481	GO:0043233
g4481	GO:0044464
g4481	GO:0005623
g4481	GO:0005622
g4481	GO:0005575
g4481	GO:0070013
g4481	GO:0044444
g4481	GO:0016651
g4481	GO:0044424
g4481	GO:0009108
g4481	GO:0044422
g4481	GO:0044281
g4692	GO:0044237
g4692	GO:0019752
g4692	GO:0004410
g4692	GO:0044249
g4692	GO:0043229
g4692	GO:0006807
g4692	GO:0009067
g4692	GO:0009066
g4692	GO:0044283
g4692	GO:0044424
g4692	GO:0043227
g4692	GO:0043226
g4692	GO:0006553
g4692	GO:0005737
g4692	GO:0019878
g4692	GO:0005634
g4692	GO:0006520
g4692	GO:0005739
g4692	GO:0071704
g4692	GO:0016740
g4692	GO:0016746
g4692	GO:1901566
g4692	GO:1901605
g4692	GO:1901607
g4692	GO:0046912
g4692	GO:0044238
g4692	GO:0009987
g4692	GO:0003824
g4692	GO:0009058
g4692	GO:0008150
g4692	GO:0008152
g4692	GO:0043436
g4692	GO:0008652
g4692	GO:1901564
g4692	GO:0043231
g4692	GO:0006082
g4692	GO:0046394
g4692	GO:0044464
g4692	GO:0016053
g4692	GO:0005623
g4692	GO:0005622
g4692	GO:0005575
g4692	GO:0044444
g4692	GO:1901576
g4692	GO:0009085
g4692	GO:0003674
g4692	GO:0044281
g5002	GO:0030427
g5002	GO:0060491
g5002	GO:0031344
g5002	GO:0071840
g5002	GO:0016020
g5002	GO:0051666
g5002	GO:0042995
g5002	GO:0016192
g5002	GO:0043231
g5002	GO:0043232
g5002	GO:0005829
g5002	GO:0044424
g5002	GO:0044425
g5002	GO:0044422
g5002	GO:0098590
g5002	GO:0022607
g5002	GO:0061645
g5002	GO:0043229
g5002	GO:0043228
g5002	GO:0003674
g5002	GO:0005488
g5002	GO:0120038
g5002	GO:0120035
g5002	GO:0043227
g5002	GO:0043226
g5002	GO:0005856
g5002	GO:0016043
g5002	GO:0003779
g5002	GO:0044430
g5002	GO:0065007
g5002	GO:0030479
g5002	GO:0043168
g5002	GO:0031256
g5002	GO:0006810
g5002	GO:0031253
g5002	GO:0031252
g5002	GO:0050794
g5002	GO:0008150
g5002	GO:0005938
g5002	GO:0120025
g5002	GO:0051234
g5002	GO:0005933
g5002	GO:0006897
g5002	GO:0008092
g5002	GO:0030863
g5002	GO:0030864
g5002	GO:0044446
g5002	GO:0044444
g5002	GO:0044448
g5002	GO:0005543
g5002	GO:0061572
g5002	GO:0051128
g5002	GO:0005935
g5002	GO:0005737
g5002	GO:1900027
g5002	GO:0097435
g5002	GO:0005739
g5002	GO:0043167
g5002	GO:0044459
g5002	GO:0009987
g5002	GO:0051017
g5002	GO:0008289
g5002	GO:0051015
g5002	GO:0032587
g5002	GO:0044463
g5002	GO:0044464
g5002	GO:0005623
g5002	GO:0005622
g5002	GO:0035091
g5002	GO:0005515
g5002	GO:0044877
g5002	GO:0015629
g5002	GO:0030036
g5002	GO:0071944
g5002	GO:0001726
g5002	GO:0120032
g5002	GO:0050789
g5002	GO:0030029
g5002	GO:0099568
g5002	GO:0005886
g5002	GO:0051179
g5002	GO:0051641
g5002	GO:0006996
g5002	GO:0007015
g5002	GO:0007010
g5002	GO:0005575
g5002	GO:0044087
g5002	GO:0044085
g5002	GO:0098657
g3488	GO:0019222
g3488	GO:0031974
g3488	GO:1901363
g3488	GO:0071840
g3488	GO:1901361
g3488	GO:0010605
g3488	GO:0031981
g3488	GO:0048519
g3488	GO:0034470
g3488	GO:1902494
g3488	GO:0060255
g3488	GO:1902555
g3488	GO:0046483
g3488	GO:0043231
g3488	GO:0043232
g3488	GO:0043233
g3488	GO:0044428
g3488	GO:0044424
g3488	GO:0044422
g3488	GO:0009892
g3488	GO:1990904
g3488	GO:0030681
g3488	GO:0031070
g3488	GO:0010629
g3488	GO:0006807
g3488	GO:0003674
g3488	GO:0005488
g3488	GO:0003676
g3488	GO:0034660
g3488	GO:0005622
g3488	GO:0043227
g3488	GO:0043226
g3488	GO:1901575
g3488	GO:0044265
g3488	GO:0044260
g3488	GO:0042254
g3488	GO:0005655
g3488	GO:0043144
g3488	GO:0065007
g3488	GO:0006364
g3488	GO:0046700
g3488	GO:0019439
g3488	GO:0008150
g3488	GO:0008152
g3488	GO:0034655
g3488	GO:0016070
g3488	GO:0030677
g3488	GO:0016072
g3488	GO:0016074
g3488	GO:0044270
g3488	GO:0097159
g3488	GO:0044446
g3488	GO:0044248
g3488	GO:0034641
g3488	GO:0006139
g3488	GO:0005732
g3488	GO:0005730
g3488	GO:0005634
g3488	GO:0044452
g3488	GO:0022613
g3488	GO:0034963
g3488	GO:0034965
g3488	GO:0033967
g3488	GO:0008033
g3488	GO:0016071
g3488	GO:0009987
g3488	GO:0006725
g3488	GO:0000294
g3488	GO:0044464
g3488	GO:0043229
g3488	GO:0005623
g3488	GO:0043170
g3488	GO:0000956
g3488	GO:0043228
g3488	GO:0003723
g3488	GO:0090304
g3488	GO:0006399
g3488	GO:1901360
g3488	GO:0050789
g3488	GO:0071704
g3488	GO:0010467
g3488	GO:0006401
g3488	GO:0006402
g3488	GO:0010468
g3488	GO:0005697
g3488	GO:1905348
g3488	GO:0009056
g3488	GO:0009057
g3488	GO:0044238
g3488	GO:0032991
g3488	GO:0000172
g3488	GO:0044237
g3488	GO:0005575
g3488	GO:0070013
g3488	GO:0044085
g3488	GO:0006396
g5537	GO:0051169
g5537	GO:0008104
g5537	GO:0080090
g5537	GO:0019222
g5537	GO:0032806
g5537	GO:0090575
g5537	GO:0031974
g5537	GO:0051168
g5537	GO:0016591
g5537	GO:1901362
g5537	GO:1901363
g5537	GO:0071840
g5537	GO:0032774
g5537	GO:0051716
g5537	GO:0031981
g5537	GO:0070727
g5537	GO:0097367
g5537	GO:0000166
g5537	GO:0044798
g5537	GO:0010528
g5537	GO:0005675
g5537	GO:0010525
g5537	GO:0033036
g5537	GO:0032392
g5537	GO:0006283
g5537	GO:0006281
g5537	GO:0060255
g5537	GO:0000988
g5537	GO:1902554
g5537	GO:0004386
g5537	GO:0045184
g5537	GO:1990234
g5537	GO:2001141
g5537	GO:0046483
g5537	GO:0031503
g5537	GO:0016818
g5537	GO:1901564
g5537	GO:0043231
g5537	GO:0043233
g5537	GO:0019538
g5537	GO:0005829
g5537	GO:0000019
g5537	GO:0016817
g5537	GO:0006405
g5537	GO:0070035
g5537	GO:0044428
g5537	GO:0005667
g5537	GO:0000990
g5537	GO:0000991
g5537	GO:0044422
g5537	GO:0071103
g5537	GO:0006611
g5537	GO:0044464
g5537	GO:0000018
g5537	GO:0043229
g5537	GO:0006807
g5537	GO:0003674
g5537	GO:0005488
g5537	GO:0003676
g5537	GO:0003677
g5537	GO:0003678
g5537	GO:0051028
g5537	GO:0043170
g5537	GO:0043227
g5537	GO:0043226
g5537	GO:0097659
g5537	GO:0044267
g5537	GO:0016973
g5537	GO:0044260
g5537	GO:0042623
g5537	GO:0006886
g5537	GO:0016043
g5537	GO:0005654
g5537	GO:0065007
g5537	GO:1901360
g5537	GO:0006367
g5537	GO:0006366
g5537	GO:0017076
g5537	GO:0140097
g5537	GO:0097550
g5537	GO:0005524
g5537	GO:0018130
g5537	GO:0016787
g5537	GO:0033554
g5537	GO:0055029
g5537	GO:0006810
g5537	GO:0009889
g5537	GO:0017111
g5537	GO:0003824
g5537	GO:0001120
g5537	GO:0036211
g5537	GO:0008150
g5537	GO:0008152
g5537	GO:0019438
g5537	GO:0034654
g5537	GO:0051236
g5537	GO:0034641
g5537	GO:0050794
g5537	GO:0016070
g5537	GO:0008094
g5537	GO:0050658
g5537	GO:0044271
g5537	GO:1902494
g5537	GO:0046907
g5537	GO:0043412
g5537	GO:0097159
g5537	GO:0050896
g5537	GO:0070816
g5537	GO:0006950
g5537	GO:0044446
g5537	GO:0016462
g5537	GO:0044444
g5537	GO:0010556
g5537	GO:0032559
g5537	GO:0006351
g5537	GO:0006352
g5537	GO:0032555
g5537	GO:0032553
g5537	GO:0015931
g5537	GO:0071166
g5537	GO:0030880
g5537	GO:0008026
g5537	GO:0035639
g5537	GO:0016310
g5537	GO:0008144
g5537	GO:0044249
g5537	GO:0015833
g5537	GO:0034645
g5537	GO:0005737
g5537	GO:0006139
g5537	GO:0042886
g5537	GO:0051234
g5537	GO:1902911
g5537	GO:0005634
g5537	GO:0033683
g5537	GO:0043167
g5537	GO:0043933
g5537	GO:0044451
g5537	GO:0031326
g5537	GO:0140110
g5537	GO:0061695
g5537	GO:0032508
g5537	GO:0009987
g5537	GO:0006725
g5537	GO:1903506
g5537	GO:0015616
g5537	GO:0006974
g5537	GO:0000112
g5537	GO:0001109
g5537	GO:0071426
g5537	GO:0030554
g5537	GO:0051252
g5537	GO:0000428
g5537	GO:0005623
g5537	GO:0005622
g5537	GO:0016887
g5537	GO:0001113
g5537	GO:0001112
g5537	GO:0001111
g5537	GO:0031323
g5537	GO:0050657
g5537	GO:0090304
g5537	GO:0090305
g5537	GO:0000439
g5537	GO:0000109
g5537	GO:0044424
g5537	GO:0051052
g5537	GO:0071824
g5537	GO:0006355
g5537	GO:0034367
g5537	GO:2000112
g5537	GO:0050789
g5537	GO:0071705
g5537	GO:0071704
g5537	GO:0010467
g5537	GO:0006357
g5537	GO:1901265
g5537	GO:0071702
g5537	GO:0006403
g5537	GO:0010468
g5537	GO:0006406
g5537	GO:0006468
g5537	GO:1901576
g5537	GO:0019219
g5537	GO:0004003
g5537	GO:0034613
g5537	GO:0006913
g5537	GO:0006464
g5537	GO:0036094
g5537	GO:0006259
g5537	GO:0009058
g5537	GO:0009059
g5537	GO:0051171
g5537	GO:0051649
g5537	GO:0006289
g5537	GO:0051179
g5537	GO:0051641
g5537	GO:0006996
g5537	GO:0044238
g5537	GO:0032991
g5537	GO:0051276
g5537	GO:0032993
g5537	GO:0071427
g5537	GO:1990391
g5537	GO:0044237
g5537	GO:0043168
g5537	GO:0005575
g5537	GO:0070013
g5537	GO:0006796
g5537	GO:0006793
g5537	GO:0015031
g3483	GO:0051252
g3483	GO:0019220
g3483	GO:0009893
g3483	GO:0019222
g3483	GO:0009891
g3483	GO:0010921
g3483	GO:0019208
g3483	GO:0051173
g3483	GO:0031323
g3483	GO:0019899
g3483	GO:0019898
g3483	GO:0031399
g3483	GO:0010628
g3483	GO:0003674
g3483	GO:0005488
g3483	GO:0035556
g3483	GO:0098772
g3483	GO:0050789
g3483	GO:0080090
g3483	GO:0005737
g3483	GO:1902680
g3483	GO:0051716
g3483	GO:0031325
g3483	GO:0010604
g3483	GO:0051171
g3483	GO:0016020
g3483	GO:0051246
g3483	GO:0006356
g3483	GO:0019888
g3483	GO:0045943
g3483	GO:0065007
g3483	GO:0031326
g3483	GO:0048518
g3483	GO:0065009
g3483	GO:2000112
g3483	GO:0010468
g3483	GO:1903508
g3483	GO:0051721
g3483	GO:0050790
g3483	GO:0045935
g3483	GO:0019219
g3483	GO:0031929
g3483	GO:0030234
g3483	GO:0009987
g3483	GO:0009889
g3483	GO:1903506
g3483	GO:0050794
g3483	GO:0051174
g3483	GO:0019903
g3483	GO:0019902
g3483	GO:0008150
g3483	GO:0045893
g3483	GO:0044425
g3483	GO:0007154
g3483	GO:0035303
g3483	GO:0035304
g3483	GO:0051336
g3483	GO:2001141
g3483	GO:0031328
g3483	GO:0032268
g3483	GO:0043666
g3483	GO:0060255
g3483	GO:0005829
g3483	GO:0044444
g3483	GO:0044464
g3483	GO:0051254
g3483	GO:0005623
g3483	GO:0005622
g3483	GO:0005575
g3483	GO:0006355
g3483	GO:0010557
g3483	GO:0010556
g3483	GO:0005515
g3483	GO:0044424
g3483	GO:0023052
g3483	GO:0048522
g3483	GO:0050896
g3483	GO:0007165
g3481	GO:0044238
g3481	GO:0071704
g3481	GO:0044237
g3481	GO:0031974
g3481	GO:0090304
g3481	GO:0090305
g3481	GO:0034641
g3481	GO:0006807
g3481	GO:0003674
g3481	GO:0005488
g3481	GO:0003676
g3481	GO:0043631
g3481	GO:0043170
g3481	GO:0043227
g3481	GO:0043226
g3481	GO:1901360
g3481	GO:0005737
g3481	GO:0006139
g3481	GO:0140096
g3481	GO:0031981
g3481	GO:0070013
g3481	GO:0005634
g3481	GO:0070647
g3481	GO:0016740
g3481	GO:1901363
g3481	GO:0005654
g3481	GO:0032446
g3481	GO:0010467
g3481	GO:0044451
g3481	GO:0098787
g3481	GO:0044267
g3481	GO:0061659
g3481	GO:0044446
g3481	GO:0019787
g3481	GO:0036002
g3481	GO:0031124
g3481	GO:0009987
g3481	GO:0006725
g3481	GO:0044422
g3481	GO:0006464
g3481	GO:0044260
g3481	GO:0003824
g3481	GO:0043412
g3481	GO:0036211
g3481	GO:0008150
g3481	GO:0031123
g3481	GO:0008152
g3481	GO:0098789
g3481	GO:1901564
g3481	GO:0046483
g3481	GO:0016070
g3481	GO:0016071
g3481	GO:0005847
g3481	GO:0090501
g3481	GO:0032991
g3481	GO:0043231
g3481	GO:0043233
g3481	GO:0019538
g3481	GO:0097159
g3481	GO:0005829
g3481	GO:0005849
g3481	GO:0043229
g3481	GO:0005623
g3481	GO:0005622
g3481	GO:0005575
g3481	GO:0016567
g3481	GO:0044444
g3481	GO:0044428
g3481	GO:0003723
g3481	GO:0044424
g3481	GO:0044464
g3481	GO:0006378
g3481	GO:0006379
g3481	GO:0006396
g3481	GO:0006397
g4759	GO:0080090
g4759	GO:0019222
g4759	GO:2000243
g4759	GO:2000241
g4759	GO:1901575
g4759	GO:0031974
g4759	GO:0044281
g4759	GO:0044282
g4759	GO:0034198
g4759	GO:0043228
g4759	GO:0042766
g4759	GO:1901363
g4759	GO:0071840
g4759	GO:0036003
g4759	GO:0051716
g4759	GO:0006302
g4759	GO:0031981
g4759	GO:0045785
g4759	GO:0043044
g4759	GO:0044275
g4759	GO:0006260
g4759	GO:0006261
g4759	GO:0016514
g4759	GO:0048518
g4759	GO:0140030
g4759	GO:0044877
g4759	GO:1902494
g4759	GO:0006281
g4759	GO:0060255
g4759	GO:0031668
g4759	GO:0000790
g4759	GO:2001141
g4759	GO:2000219
g4759	GO:0046483
g4759	GO:0044248
g4759	GO:0016818
g4759	GO:0031669
g4759	GO:0043231
g4759	GO:0009605
g4759	GO:0043233
g4759	GO:0016052
g4759	GO:0016817
g4759	GO:1904949
g4759	GO:0044428
g4759	GO:0033554
g4759	GO:0044424
g4759	GO:0044427
g4759	GO:0016887
g4759	GO:0042393
g4759	GO:0009893
g4759	GO:0009891
g4759	GO:0043232
g4759	GO:0031667
g4759	GO:0043229
g4759	GO:0006807
g4759	GO:0000785
g4759	GO:0005488
g4759	GO:0003676
g4759	GO:0003677
g4759	GO:0000228
g4759	GO:0005622
g4759	GO:0043227
g4759	GO:0043226
g4759	GO:1900192
g4759	GO:1901576
g4759	GO:1900190
g4759	GO:0044262
g4759	GO:0044260
g4759	GO:0042623
g4759	GO:0016043
g4759	GO:0010810
g4759	GO:0065007
g4759	GO:1901360
g4759	GO:0140033
g4759	GO:0016787
g4759	GO:0043565
g4759	GO:0050793
g4759	GO:0009889
g4759	GO:0050794
g4759	GO:0043902
g4759	GO:0003824
g4759	GO:0006950
g4759	GO:0008150
g4759	GO:0008152
g4759	GO:0042148
g4759	GO:0010604
g4759	GO:0001085
g4759	GO:0008094
g4759	GO:1900187
g4759	GO:1900189
g4759	GO:0097159
g4759	GO:0050896
g4759	GO:0043900
g4759	GO:0044446
g4759	GO:0016462
g4759	GO:0010557
g4759	GO:0010556
g4759	GO:0044422
g4759	GO:1901616
g4759	GO:1990928
g4759	GO:1901615
g4759	GO:0034728
g4759	GO:0009267
g4759	GO:0033613
g4759	GO:0030155
g4759	GO:0009311
g4759	GO:0009313
g4759	GO:0031491
g4759	GO:0031490
g4759	GO:0034641
g4759	GO:0031492
g4759	GO:0031494
g4759	GO:0034645
g4759	GO:0031496
g4759	GO:0045927
g4759	GO:0006139
g4759	GO:1990837
g4759	GO:0070603
g4759	GO:0005634
g4759	GO:0005984
g4759	GO:0005985
g4759	GO:0043618
g4759	GO:0005987
g4759	GO:0044454
g4759	GO:0070577
g4759	GO:0003690
g4759	GO:0070786
g4759	GO:0006996
g4759	GO:0070784
g4759	GO:0043170
g4759	GO:1900430
[truncated: 345,852 more rows]
