# Supplementary material for: Evolution of loss of heterozygosity patterns in hybrid genomes of Candida yeast pathogens
Source: BMC Biol. 2023 May 11;21:105. doi: 10.1186/s12915-023-01608-z (PMC10173528; doi:10.1186/s12915-023-01608-z)
Supplement: Supplementary file 19 — Additional file 19. Candida orthopsilosis genes overlapping at least one non-synonymous mutation and respective GO terms used in the functional enrichment analysis. [file 12915_2023_1608_MOESM19_ESM.txt]

#Candida orthopsilosis genes overlapping at least one non-synonymous mutation
#Gene	GO
CORT_0G00820	GO:0015934
CORT_0G00820	GO:0034645
CORT_0G00820	GO:0022625
CORT_0G00820	GO:0044237
CORT_0G00820	GO:1901363
CORT_0G00820	GO:1901564
CORT_0G00820	GO:0044249
CORT_0G00820	GO:0034641
CORT_0G00820	GO:0006807
CORT_0G00820	GO:0003674
CORT_0G00820	GO:0005488
CORT_0G00820	GO:0003676
CORT_0G00820	GO:0022626
CORT_0G00820	GO:0043170
CORT_0G00820	GO:0043226
CORT_0G00820	GO:0005737
CORT_0G00820	GO:0043603
CORT_0G00820	GO:0044260
CORT_0G00820	GO:0043043
CORT_0G00820	GO:0005198
CORT_0G00820	GO:0003735
CORT_0G00820	GO:0071704
CORT_0G00820	GO:0010467
CORT_0G00820	GO:0044445
CORT_0G00820	GO:1990904
CORT_0G00820	GO:0002181
CORT_0G00820	GO:0044267
CORT_0G00820	GO:1901566
CORT_0G00820	GO:0044238
CORT_0G00820	GO:0009987
CORT_0G00820	GO:0044446
CORT_0G00820	GO:0044391
CORT_0G00820	GO:0009058
CORT_0G00820	GO:0009059
CORT_0G00820	GO:0008150
CORT_0G00820	GO:0008152
CORT_0G00820	GO:0044271
CORT_0G00820	GO:0043604
CORT_0G00820	GO:0032991
CORT_0G00820	GO:0005840
CORT_0G00820	GO:0043232
CORT_0G00820	GO:0019538
CORT_0G00820	GO:0097159
CORT_0G00820	GO:0005829
CORT_0G00820	GO:0044464
CORT_0G00820	GO:0043229
CORT_0G00820	GO:0005623
CORT_0G00820	GO:0005622
CORT_0G00820	GO:0005575
CORT_0G00820	GO:0044444
CORT_0G00820	GO:0043228
CORT_0G00820	GO:0003723
CORT_0G00820	GO:1901576
CORT_0G00820	GO:0044424
CORT_0G00820	GO:0006518
CORT_0G00820	GO:0006412
CORT_0G00820	GO:0044422
CORT_0A01400	GO:0044237
CORT_0A01400	GO:1901605
CORT_0A01400	GO:0019752
CORT_0A01400	GO:0044249
CORT_0A01400	GO:0006807
CORT_0A01400	GO:0009067
CORT_0A01400	GO:0009066
CORT_0A01400	GO:0044283
CORT_0A01400	GO:0008374
CORT_0A01400	GO:0009069
CORT_0A01400	GO:0005737
CORT_0A01400	GO:1901576
CORT_0A01400	GO:0006520
CORT_0A01400	GO:0071704
CORT_0A01400	GO:0016740
CORT_0A01400	GO:0016746
CORT_0A01400	GO:0016413
CORT_0A01400	GO:0009092
CORT_0A01400	GO:1901607
CORT_0A01400	GO:0016747
CORT_0A01400	GO:0009987
CORT_0A01400	GO:0044238
CORT_0A01400	GO:0000097
CORT_0A01400	GO:0000096
CORT_0A01400	GO:0003824
CORT_0A01400	GO:0009058
CORT_0A01400	GO:0008150
CORT_0A01400	GO:0008152
CORT_0A01400	GO:0043436
CORT_0A01400	GO:0008652
CORT_0A01400	GO:1901564
CORT_0A01400	GO:1901566
CORT_0A01400	GO:0006082
CORT_0A01400	GO:0044272
CORT_0A01400	GO:0046394
CORT_0A01400	GO:0004414
CORT_0A01400	GO:0006555
CORT_0A01400	GO:0044464
CORT_0A01400	GO:0016053
CORT_0A01400	GO:0005623
CORT_0A01400	GO:0005622
CORT_0A01400	GO:0005575
CORT_0A01400	GO:0016407
CORT_0A01400	GO:0006790
CORT_0A01400	GO:0044424
CORT_0A01400	GO:0003674
CORT_0A01400	GO:0009086
CORT_0A01400	GO:0044281
CORT_0E02200	GO:0043231
CORT_0E02200	GO:0000324
CORT_0E02200	GO:0000323
CORT_0E02200	GO:0000322
CORT_0E02200	GO:0030154
CORT_0E02200	GO:0048468
CORT_0E02200	GO:0019953
CORT_0E02200	GO:0000329
CORT_0E02200	GO:0010927
CORT_0E02200	GO:0061024
CORT_0E02200	GO:0043229
CORT_0E02200	GO:0022607
CORT_0E02200	GO:0022402
CORT_0E02200	GO:1903046
CORT_0E02200	GO:0071840
CORT_0E02200	GO:0042764
CORT_0E02200	GO:0044424
CORT_0E02200	GO:0009653
CORT_0E02200	GO:0043227
CORT_0E02200	GO:0043226
CORT_0E02200	GO:0007049
CORT_0E02200	GO:0005737
CORT_0E02200	GO:0044446
CORT_0E02200	GO:0051321
CORT_0E02200	GO:0000003
CORT_0E02200	GO:0005773
CORT_0E02200	GO:0048869
CORT_0E02200	GO:0016021
CORT_0E02200	GO:0016020
CORT_0E02200	GO:0098852
CORT_0E02200	GO:0016043
CORT_0E02200	GO:0005774
CORT_0E02200	GO:0044091
CORT_0E02200	GO:0031224
CORT_0E02200	GO:0070583
CORT_0E02200	GO:0044437
CORT_0E02200	GO:0051704
CORT_0E02200	GO:0071709
CORT_0E02200	GO:0048646
CORT_0E02200	GO:0032502
CORT_0E02200	GO:0043935
CORT_0E02200	GO:0032505
CORT_0E02200	GO:0098588
CORT_0E02200	GO:0009987
CORT_0E02200	GO:0044703
CORT_0E02200	GO:0003006
CORT_0E02200	GO:0030437
CORT_0E02200	GO:0008150
CORT_0E02200	GO:0031321
CORT_0E02200	GO:0022413
CORT_0E02200	GO:0044425
CORT_0E02200	GO:0042763
CORT_0E02200	GO:0043934
CORT_0E02200	GO:0031090
CORT_0E02200	GO:0030435
CORT_0E02200	GO:0005628
CORT_0E02200	GO:0022414
CORT_0E02200	GO:0048856
CORT_0E02200	GO:0044464
CORT_0E02200	GO:0005623
CORT_0E02200	GO:0005622
CORT_0E02200	GO:0005575
CORT_0E02200	GO:0044444
CORT_0E02200	GO:0044085
CORT_0E02200	GO:0032989
CORT_0E02200	GO:0032120
CORT_0E02200	GO:0034293
CORT_0E02200	GO:0098805
CORT_0E02200	GO:0044422
CORT_0B09060	GO:0030880
CORT_0B09060	GO:0044464
CORT_0B09060	GO:1990234
CORT_0B09060	GO:0031974
CORT_0B09060	GO:0090304
CORT_0B09060	GO:0044249
CORT_0B09060	GO:0034641
CORT_0B09060	GO:0006807
CORT_0B09060	GO:0000785
CORT_0B09060	GO:0044237
CORT_0B09060	GO:0034645
CORT_0B09060	GO:0034660
CORT_0B09060	GO:0000228
CORT_0B09060	GO:0043170
CORT_0B09060	GO:0043227
CORT_0B09060	GO:0043226
CORT_0B09060	GO:0097659
CORT_0B09060	GO:0032774
CORT_0B09060	GO:0006139
CORT_0B09060	GO:0031981
CORT_0B09060	GO:0070013
CORT_0B09060	GO:1901362
CORT_0B09060	GO:0005634
CORT_0B09060	GO:0061695
CORT_0B09060	GO:0098781
CORT_0B09060	GO:0005654
CORT_0B09060	GO:0044454
CORT_0B09060	GO:0010467
CORT_0B09060	GO:0044451
CORT_0B09060	GO:1901360
CORT_0B09060	GO:0006384
CORT_0B09060	GO:0006383
CORT_0B09060	GO:0018130
CORT_0B09060	GO:1902494
CORT_0B09060	GO:0043229
CORT_0B09060	GO:0055029
CORT_0B09060	GO:0009304
CORT_0B09060	GO:0009987
CORT_0B09060	GO:0006725
CORT_0B09060	GO:0044446
CORT_0B09060	GO:0044260
CORT_0B09060	GO:0071704
CORT_0B09060	GO:0009058
CORT_0B09060	GO:0009059
CORT_0B09060	GO:0008150
CORT_0B09060	GO:0008152
CORT_0B09060	GO:0034654
CORT_0B09060	GO:0044271
CORT_0B09060	GO:0046483
CORT_0B09060	GO:0016070
CORT_0B09060	GO:0044238
CORT_0B09060	GO:0044427
CORT_0B09060	GO:0032991
CORT_0B09060	GO:0043231
CORT_0B09060	GO:0043232
CORT_0B09060	GO:0043233
CORT_0B09060	GO:1901576
CORT_0B09060	GO:0005694
CORT_0B09060	GO:0000428
CORT_0B09060	GO:0000790
CORT_0B09060	GO:0005623
CORT_0B09060	GO:0005622
CORT_0B09060	GO:0005575
CORT_0B09060	GO:0006399
CORT_0B09060	GO:0043228
CORT_0B09060	GO:0044428
CORT_0B09060	GO:0006351
CORT_0B09060	GO:0006352
CORT_0B09060	GO:0005666
CORT_0B09060	GO:0044424
CORT_0B09060	GO:0019438
CORT_0B09060	GO:0042797
CORT_0B09060	GO:0044422
CORT_0D06300	GO:0005737
CORT_0D06300	GO:0005783
CORT_0D06300	GO:0044464
CORT_0D06300	GO:0044444
CORT_0D06300	GO:0005623
CORT_0D06300	GO:0005622
CORT_0D06300	GO:0005575
CORT_0D06300	GO:0043229
CORT_0D06300	GO:0012505
CORT_0D06300	GO:0044424
CORT_0D06300	GO:0043227
CORT_0D06300	GO:0043226
CORT_0D06300	GO:0043231
CORT_0B06430	GO:0080090
CORT_0B06430	GO:0019222
CORT_0B06430	GO:0008270
CORT_0B06430	GO:0070647
CORT_0B06430	GO:0032446
CORT_0B06430	GO:0016740
CORT_0B06430	GO:0048519
CORT_0B06430	GO:0046872
CORT_0B06430	GO:0030163
CORT_0B06430	GO:0061659
CORT_0B06430	GO:1901564
CORT_0B06430	GO:0043231
CORT_0B06430	GO:0019538
CORT_0B06430	GO:0005829
CORT_0B06430	GO:0016567
CORT_0B06430	GO:0044424
CORT_0B06430	GO:0009892
CORT_0B06430	GO:0009890
CORT_0B06430	GO:0010906
CORT_0B06430	GO:0043229
CORT_0B06430	GO:0006807
CORT_0B06430	GO:0003674
CORT_0B06430	GO:0005488
CORT_0B06430	GO:0005622
CORT_0B06430	GO:0043227
CORT_0B06430	GO:0043226
CORT_0B06430	GO:0044267
CORT_0B06430	GO:1901575
CORT_0B06430	GO:0044265
CORT_0B06430	GO:0044260
CORT_0B06430	GO:0065007
CORT_0B06430	GO:0006111
CORT_0B06430	GO:0045912
CORT_0B06430	GO:0045721
CORT_0B06430	GO:0019787
CORT_0B06430	GO:0009889
CORT_0B06430	GO:0050794
CORT_0B06430	GO:0003824
CORT_0B06430	GO:0043412
CORT_0B06430	GO:0036211
CORT_0B06430	GO:0008150
CORT_0B06430	GO:0008152
CORT_0B06430	GO:0043255
CORT_0B06430	GO:0004842
CORT_0B06430	GO:0051603
CORT_0B06430	GO:0010498
CORT_0B06430	GO:0044444
CORT_0B06430	GO:0006511
CORT_0B06430	GO:0043161
CORT_0B06430	GO:0006109
CORT_0B06430	GO:1901565
CORT_0B06430	GO:0005777
CORT_0B06430	GO:0044248
CORT_0B06430	GO:0042579
CORT_0B06430	GO:0005737
CORT_0B06430	GO:0043169
CORT_0B06430	GO:0034657
CORT_0B06430	GO:0009056
CORT_0B06430	GO:0005634
CORT_0B06430	GO:0043167
CORT_0B06430	GO:0006508
CORT_0B06430	GO:0009987
CORT_0B06430	GO:0019941
CORT_0B06430	GO:0010675
CORT_0B06430	GO:0010677
CORT_0B06430	GO:0044257
CORT_0B06430	GO:0044464
CORT_0B06430	GO:0005623
CORT_0B06430	GO:0043170
CORT_0B06430	GO:0031327
CORT_0B06430	GO:0031326
CORT_0B06430	GO:0031324
CORT_0B06430	GO:0031323
CORT_0B06430	GO:0062014
CORT_0B06430	GO:0043632
CORT_0B06430	GO:0062012
CORT_0B06430	GO:0050789
CORT_0B06430	GO:0071704
CORT_0B06430	GO:0140096
CORT_0B06430	GO:0006464
CORT_0B06430	GO:0061630
CORT_0B06430	GO:0009057
CORT_0B06430	GO:0044238
CORT_0B06430	GO:0032991
CORT_0B06430	GO:0046914
CORT_0B06430	GO:0044237
CORT_0B06430	GO:0005575
CORT_0B06430	GO:0048523
CORT_0E04200	GO:0003824
CORT_0E04200	GO:0003674
CORT_0B02760	GO:0006479
CORT_0B02760	GO:0018026
CORT_0B02760	GO:0018023
CORT_0B02760	GO:0018022
CORT_0B02760	GO:0070013
CORT_0B02760	GO:0016278
CORT_0B02760	GO:0016279
CORT_0B02760	GO:0008213
CORT_0B02760	GO:0043229
CORT_0B02760	GO:0006807
CORT_0B02760	GO:0003674
CORT_0B02760	GO:0044237
CORT_0B02760	GO:0008168
CORT_0B02760	GO:0043170
CORT_0B02760	GO:0043227
CORT_0B02760	GO:0043226
CORT_0B02760	GO:0071840
CORT_0B02760	GO:0005737
CORT_0B02760	GO:0044267
CORT_0B02760	GO:0031981
CORT_0B02760	GO:0005730
CORT_0B02760	GO:0005634
CORT_0B02760	GO:0042254
CORT_0B02760	GO:0018193
CORT_0B02760	GO:0071704
CORT_0B02760	GO:0016740
CORT_0B02760	GO:0016741
CORT_0B02760	GO:0022613
CORT_0B02760	GO:0032259
CORT_0B02760	GO:0008757
CORT_0B02760	GO:0009987
CORT_0B02760	GO:0140096
CORT_0B02760	GO:0044446
CORT_0B02760	GO:0006464
CORT_0B02760	GO:0044260
CORT_0B02760	GO:0003824
CORT_0B02760	GO:0008170
CORT_0B02760	GO:0036211
CORT_0B02760	GO:0008150
CORT_0B02760	GO:0031974
CORT_0B02760	GO:0008152
CORT_0B02760	GO:1901564
CORT_0B02760	GO:0044238
CORT_0B02760	GO:0043228
CORT_0B02760	GO:0043231
CORT_0B02760	GO:0043232
CORT_0B02760	GO:0043233
CORT_0B02760	GO:0018205
CORT_0B02760	GO:0044464
CORT_0B02760	GO:0043412
CORT_0B02760	GO:0005623
CORT_0B02760	GO:0005622
CORT_0B02760	GO:0005575
CORT_0B02760	GO:0019538
CORT_0B02760	GO:0008276
CORT_0B02760	GO:0044428
CORT_0B02760	GO:0044424
CORT_0B02760	GO:0043414
CORT_0B02760	GO:0044422
CORT_0B02760	GO:0044085
CORT_0G02530	GO:0006457
CORT_0G02530	GO:0005783
CORT_0G02530	GO:0005789
CORT_0G02530	GO:0022406
CORT_0G02530	GO:0042175
CORT_0G02530	GO:0043229
CORT_0G02530	GO:0030176
CORT_0G02530	GO:1990456
CORT_0G02530	GO:0043227
CORT_0G02530	GO:0043226
CORT_0G02530	GO:0031224
CORT_0G02530	GO:0005737
CORT_0G02530	GO:0044446
CORT_0G02530	GO:0031984
CORT_0G02530	GO:0140056
CORT_0G02530	GO:0016021
CORT_0G02530	GO:0016020
CORT_0G02530	GO:0072546
CORT_0G02530	GO:0016043
CORT_0G02530	GO:0031227
CORT_0G02530	GO:0044432
CORT_0G02530	GO:0098827
CORT_0G02530	GO:0071840
CORT_0G02530	GO:0009987
CORT_0G02530	GO:0008150
CORT_0G02530	GO:0012505
CORT_0G02530	GO:0051179
CORT_0G02530	GO:0051640
CORT_0G02530	GO:0051641
CORT_0G02530	GO:0032991
CORT_0G02530	GO:0043231
CORT_0G02530	GO:0044464
CORT_0G02530	GO:0005623
CORT_0G02530	GO:0005622
CORT_0G02530	GO:0005575
CORT_0G02530	GO:0098796
CORT_0G02530	GO:0044444
CORT_0G02530	GO:0044424
CORT_0G02530	GO:0044425
CORT_0G02530	GO:0034975
CORT_0G02530	GO:0044422
CORT_0A01380	GO:0033220
CORT_0A01380	GO:0090374
CORT_0A01380	GO:0015421
CORT_0A01380	GO:0044444
CORT_0A01380	GO:0015440
CORT_0A01380	GO:0031975
CORT_0A01380	GO:0015833
CORT_0A01380	GO:0003674
CORT_0A01380	GO:0016887
CORT_0A01380	GO:0043227
CORT_0A01380	GO:0043226
CORT_0A01380	GO:0031224
CORT_0A01380	GO:0005737
CORT_0A01380	GO:0044446
CORT_0A01380	GO:0042626
CORT_0A01380	GO:0042887
CORT_0A01380	GO:0031090
CORT_0A01380	GO:0016462
CORT_0A01380	GO:0005773
CORT_0A01380	GO:0016021
CORT_0A01380	GO:0016020
CORT_0A01380	GO:0022857
CORT_0A01380	GO:0005739
CORT_0A01380	GO:0005774
CORT_0A01380	GO:0071705
CORT_0A01380	GO:0015399
CORT_0A01380	GO:1990542
CORT_0A01380	GO:0044437
CORT_0A01380	GO:0071702
CORT_0A01380	GO:0044464
CORT_0A01380	GO:0022804
CORT_0A01380	GO:0044429
CORT_0A01380	GO:0006857
CORT_0A01380	GO:0016787
CORT_0A01380	GO:0043229
CORT_0A01380	GO:0005215
CORT_0A01380	GO:0098588
CORT_0A01380	GO:0006810
CORT_0A01380	GO:0017111
CORT_0A01380	GO:0031967
CORT_0A01380	GO:0031966
CORT_0A01380	GO:0003824
CORT_0A01380	GO:0008150
CORT_0A01380	GO:0006839
CORT_0A01380	GO:0098805
CORT_0A01380	GO:1904680
CORT_0A01380	GO:0051234
CORT_0A01380	GO:0051179
CORT_0A01380	GO:0016818
CORT_0A01380	GO:0043231
CORT_0A01380	GO:0055085
CORT_0A01380	GO:0043492
CORT_0A01380	GO:0042623
CORT_0A01380	GO:0019866
CORT_0A01380	GO:0016817
CORT_0A01380	GO:0005623
CORT_0A01380	GO:0005622
CORT_0A01380	GO:0005575
CORT_0A01380	GO:0005743
CORT_0A01380	GO:0005740
CORT_0A01380	GO:0044422
CORT_0A01380	GO:0044424
CORT_0A01380	GO:0044425
CORT_0A01380	GO:0042886
CORT_0A01380	GO:0015405
CORT_0A01380	GO:0035673
CORT_0A01380	GO:0035672
CORT_0F02200	GO:0044237
CORT_0F02200	GO:0018065
CORT_0F02200	GO:0043229
CORT_0F02200	GO:0006807
CORT_0F02200	GO:0003674
CORT_0F02200	GO:0018193
CORT_0F02200	GO:0043170
CORT_0F02200	GO:0043227
CORT_0F02200	GO:0043226
CORT_0F02200	GO:0005737
CORT_0F02200	GO:0044267
CORT_0F02200	GO:0044260
CORT_0F02200	GO:0016979
CORT_0F02200	GO:0010467
CORT_0F02200	GO:0005739
CORT_0F02200	GO:0071704
CORT_0F02200	GO:0016740
CORT_0F02200	GO:0009249
CORT_0F02200	GO:0009987
CORT_0F02200	GO:0140096
CORT_0F02200	GO:0006464
CORT_0F02200	GO:0016879
CORT_0F02200	GO:0043412
CORT_0F02200	GO:0036211
CORT_0F02200	GO:0008150
CORT_0F02200	GO:0008152
CORT_0F02200	GO:0016874
CORT_0F02200	GO:0044238
CORT_0F02200	GO:0016779
CORT_0F02200	GO:1901564
CORT_0F02200	GO:0043231
CORT_0F02200	GO:0051604
CORT_0F02200	GO:0003824
CORT_0F02200	GO:0018205
CORT_0F02200	GO:0016772
CORT_0F02200	GO:0044464
CORT_0F02200	GO:0005623
CORT_0F02200	GO:0005622
CORT_0F02200	GO:0005575
CORT_0F02200	GO:0019538
CORT_0F02200	GO:0044444
CORT_0F02200	GO:0044424
CORT_0D04400	GO:0008104
CORT_0D04400	GO:0043954
CORT_0D04400	GO:0007165
CORT_0D04400	GO:0051651
CORT_0D04400	GO:0007005
CORT_0D04400	GO:1902405
CORT_0D04400	GO:0051716
CORT_0D04400	GO:0070727
CORT_0D04400	GO:0016020
CORT_0D04400	GO:0016740
CORT_0D04400	GO:0033036
CORT_0D04400	GO:0045185
CORT_0D04400	GO:0046488
CORT_0D04400	GO:0046337
CORT_0D04400	GO:1902410
CORT_0D04400	GO:0046486
CORT_0D04400	GO:0000910
CORT_0D04400	GO:0043231
CORT_0D04400	GO:1903474
CORT_0D04400	GO:0044424
CORT_0D04400	GO:1903008
CORT_0D04400	GO:0043229
CORT_0D04400	GO:0003674
CORT_0D04400	GO:0061640
CORT_0D04400	GO:0035556
CORT_0D04400	GO:0043227
CORT_0D04400	GO:0043226
CORT_0D04400	GO:1901576
CORT_0D04400	GO:0016043
CORT_0D04400	GO:0065007
CORT_0D04400	GO:0071840
CORT_0D04400	GO:0046854
CORT_0D04400	GO:0019637
CORT_0D04400	GO:0065008
CORT_0D04400	GO:0006629
CORT_0D04400	GO:0016301
CORT_0D04400	GO:0050794
CORT_0D04400	GO:0036212
CORT_0D04400	GO:0003824
CORT_0D04400	GO:0008150
CORT_0D04400	GO:0036214
CORT_0D04400	GO:0051235
CORT_0D04400	GO:0048015
CORT_0D04400	GO:0048017
CORT_0D04400	GO:0031566
CORT_0D04400	GO:0004430
CORT_0D04400	GO:0016773
CORT_0D04400	GO:0016772
CORT_0D04400	GO:0050896
CORT_0D04400	GO:0030866
CORT_0D04400	GO:0030865
CORT_0D04400	GO:0044444
CORT_0D04400	GO:0008152
CORT_0D04400	GO:0016310
CORT_0D04400	GO:0044248
CORT_0D04400	GO:0044249
CORT_0D04400	GO:0023052
CORT_0D04400	GO:0007049
CORT_0D04400	GO:0031032
CORT_0D04400	GO:0005737
CORT_0D04400	GO:0090407
CORT_0D04400	GO:0000281
CORT_0D04400	GO:0005739
CORT_0D04400	GO:0046834
CORT_0D04400	GO:0051641
CORT_0D04400	GO:0006646
CORT_0D04400	GO:0006644
CORT_0D04400	GO:0032506
CORT_0D04400	GO:0032507
CORT_0D04400	GO:0009987
CORT_0D04400	GO:1903047
CORT_0D04400	GO:0044255
CORT_0D04400	GO:0030258
CORT_0D04400	GO:0000422
CORT_0D04400	GO:0032189
CORT_0D04400	GO:0032187
CORT_0D04400	GO:0008654
CORT_0D04400	GO:0044464
CORT_0D04400	GO:0005623
CORT_0D04400	GO:0005622
CORT_0D04400	GO:0052742
CORT_0D04400	GO:0046474
CORT_0D04400	GO:0006650
CORT_0D04400	GO:0044837
CORT_0D04400	GO:0016236
CORT_0D04400	GO:0030036
CORT_0D04400	GO:0071944
CORT_0D04400	GO:0022402
CORT_0D04400	GO:0051301
CORT_0D04400	GO:0045017
CORT_0D04400	GO:0050789
CORT_0D04400	GO:0071704
CORT_0D04400	GO:0000278
CORT_0D04400	GO:0030029
CORT_0D04400	GO:0061726
CORT_0D04400	GO:0006914
CORT_0D04400	GO:0034613
CORT_0D04400	GO:0009058
CORT_0D04400	GO:0022411
CORT_0D04400	GO:0005886
CORT_0D04400	GO:0007154
CORT_0D04400	GO:0009056
CORT_0D04400	GO:0051179
CORT_0D04400	GO:0008610
CORT_0D04400	GO:0006996
CORT_0D04400	GO:0044238
CORT_0D04400	GO:0007016
CORT_0D04400	GO:0007010
CORT_0D04400	GO:0044237
CORT_0D04400	GO:0005575
CORT_0D04400	GO:0006796
CORT_0D04400	GO:0006793
CORT_0D04400	GO:0061919
CORT_0A06190	GO:0006473
CORT_0A06190	GO:0006474
CORT_0A06190	GO:0034212
CORT_0A06190	GO:0007005
CORT_0A06190	GO:0051716
CORT_0A06190	GO:0000001
CORT_0A06190	GO:0051493
CORT_0A06190	GO:0018193
CORT_0A06190	GO:0016740
CORT_0A06190	GO:0016746
CORT_0A06190	GO:0016747
CORT_0A06190	GO:1902493
CORT_0A06190	GO:1902494
CORT_0A06190	GO:0030163
CORT_0A06190	GO:1990234
CORT_0A06190	GO:0010033
CORT_0A06190	GO:1901564
CORT_0A06190	GO:1901565
CORT_0A06190	GO:0019538
CORT_0A06190	GO:0010243
CORT_0A06190	GO:0018206
CORT_0A06190	GO:0033554
CORT_0A06190	GO:0044424
CORT_0A06190	GO:0031248
CORT_0A06190	GO:0036503
CORT_0A06190	GO:0006807
CORT_0A06190	GO:0003674
CORT_0A06190	GO:0031365
CORT_0A06190	GO:0009057
CORT_0A06190	GO:0005622
CORT_0A06190	GO:0050789
CORT_0A06190	GO:0043543
CORT_0A06190	GO:1901575
CORT_0A06190	GO:0044265
CORT_0A06190	GO:0008080
CORT_0A06190	GO:0016043
CORT_0A06190	GO:0065007
CORT_0A06190	GO:0071840
CORT_0A06190	GO:0048311
CORT_0A06190	GO:0050794
CORT_0A06190	GO:0003824
CORT_0A06190	GO:0006950
CORT_0A06190	GO:0036211
CORT_0A06190	GO:0008150
CORT_0A06190	GO:0008152
CORT_0A06190	GO:0032956
CORT_0A06190	GO:0051603
CORT_0A06190	GO:0051604
CORT_0A06190	GO:0050896
CORT_0A06190	GO:0010498
CORT_0A06190	GO:0043412
CORT_0A06190	GO:0044444
CORT_0A06190	GO:0006511
CORT_0A06190	GO:0033043
CORT_0A06190	GO:0048308
CORT_0A06190	GO:0051128
CORT_0A06190	GO:0044248
CORT_0A06190	GO:0005737
CORT_0A06190	GO:0043161
CORT_0A06190	GO:0031414
CORT_0A06190	GO:0031416
CORT_0A06190	GO:0016410
CORT_0A06190	GO:0006508
CORT_0A06190	GO:0032970
CORT_0A06190	GO:0019941
CORT_0A06190	GO:0017196
CORT_0A06190	GO:0044257
CORT_0A06190	GO:0044464
CORT_0A06190	GO:0005623
CORT_0A06190	GO:0043170
CORT_0A06190	GO:0016407
CORT_0A06190	GO:1901698
CORT_0A06190	GO:0004596
CORT_0A06190	GO:0034976
CORT_0A06190	GO:0043632
CORT_0A06190	GO:0071704
CORT_0A06190	GO:0010467
CORT_0A06190	GO:0009987
CORT_0A06190	GO:0044267
CORT_0A06190	GO:0006464
CORT_0A06190	GO:0030433
CORT_0A06190	GO:0051646
CORT_0A06190	GO:0042221
CORT_0A06190	GO:0009056
CORT_0A06190	GO:0051179
CORT_0A06190	GO:0051640
CORT_0A06190	GO:0051641
CORT_0A06190	GO:0006996
CORT_0A06190	GO:0044238
CORT_0A06190	GO:0032991
CORT_0A06190	GO:0044260
CORT_0A06190	GO:0044237
CORT_0A06190	GO:0005575
CORT_0C02310	GO:0099512
CORT_0C02310	GO:0099513
CORT_0C02310	GO:0051656
CORT_0C02310	GO:0071840
CORT_0C02310	GO:0045786
CORT_0C02310	GO:0000003
CORT_0C02310	GO:0000920
CORT_0C02310	GO:0000923
CORT_0C02310	GO:0140013
CORT_0C02310	GO:0061982
CORT_0C02310	GO:0140014
CORT_0C02310	GO:0048519
CORT_0C02310	GO:0098813
CORT_0C02310	GO:0099111
CORT_0C02310	GO:1905047
CORT_0C02310	GO:0032153
CORT_0C02310	GO:0032155
CORT_0C02310	GO:1990023
CORT_0C02310	GO:0010972
CORT_0C02310	GO:0010970
CORT_0C02310	GO:0051179
CORT_0C02310	GO:0043231
CORT_0C02310	GO:0043232
CORT_0C02310	GO:0050789
CORT_0C02310	GO:0044428
CORT_0C02310	GO:0044424
CORT_0C02310	GO:0044422
CORT_0C02310	GO:0022607
CORT_0C02310	GO:0051255
CORT_0C02310	GO:0006928
CORT_0C02310	GO:0043229
CORT_0C02310	GO:0043228
CORT_0C02310	GO:0000226
CORT_0C02310	GO:0005488
CORT_0C02310	GO:0000022
CORT_0C02310	GO:0044878
CORT_0C02310	GO:0043227
CORT_0C02310	GO:0043226
CORT_0C02310	GO:0005856
CORT_0C02310	GO:0007346
CORT_0C02310	GO:0016043
CORT_0C02310	GO:0051225
CORT_0C02310	GO:0044430
CORT_0C02310	GO:0065007
CORT_0C02310	GO:0007049
CORT_0C02310	GO:0030473
CORT_0C02310	GO:0055028
CORT_0C02310	GO:0008017
CORT_0C02310	GO:0006810
CORT_0C02310	GO:0050794
CORT_0C02310	GO:0007051
CORT_0C02310	GO:0007052
CORT_0C02310	GO:0008150
CORT_0C02310	GO:0005938
CORT_0C02310	GO:0007059
CORT_0C02310	GO:0051234
CORT_0C02310	GO:0051233
CORT_0C02310	GO:0051231
CORT_0C02310	GO:0046907
CORT_0C02310	GO:0005880
CORT_0C02310	GO:0030863
CORT_0C02310	GO:0001578
CORT_0C02310	GO:0072384
CORT_0C02310	GO:0097427
CORT_0C02310	GO:0044446
CORT_0C02310	GO:0044444
CORT_0C02310	GO:0051256
CORT_0C02310	GO:0044448
CORT_0C02310	GO:0000280
CORT_0C02310	GO:1901991
CORT_0C02310	GO:1901990
CORT_0C02310	GO:0099070
CORT_0C02310	GO:0005874
CORT_0C02310	GO:0005876
CORT_0C02310	GO:0005737
CORT_0C02310	GO:0007127
CORT_0C02310	GO:0051321
CORT_0C02310	GO:0005634
CORT_0C02310	GO:0010564
CORT_0C02310	GO:0030705
CORT_0C02310	GO:1903563
CORT_0C02310	GO:1901988
CORT_0C02310	GO:1902850
CORT_0C02310	GO:1901987
CORT_0C02310	GO:0110100
CORT_0C02310	GO:0006996
CORT_0C02310	GO:0031023
CORT_0C02310	GO:0009987
CORT_0C02310	GO:0032118
CORT_0C02310	GO:0000070
CORT_0C02310	GO:0000819
CORT_0C02310	GO:0008092
CORT_0C02310	GO:0044464
CORT_0C02310	GO:0005623
CORT_0C02310	GO:0005622
CORT_0C02310	GO:0099080
CORT_0C02310	GO:0099081
CORT_0C02310	GO:0090307
CORT_0C02310	GO:0005515
CORT_0C02310	GO:0003674
CORT_0C02310	GO:0030989
CORT_0C02310	GO:0030981
CORT_0C02310	GO:1903047
CORT_0C02310	GO:1903046
CORT_0C02310	GO:0010948
CORT_0C02310	GO:0071944
CORT_0C02310	GO:0022402
CORT_0C02310	GO:0051301
CORT_0C02310	GO:0051300
CORT_0C02310	GO:0005819
CORT_0C02310	GO:0005815
CORT_0C02310	GO:1990498
CORT_0C02310	GO:1902750
CORT_0C02310	GO:0045930
CORT_0C02310	GO:0015631
CORT_0C02310	GO:0015630
CORT_0C02310	GO:0000278
CORT_0C02310	GO:0099568
CORT_0C02310	GO:0005881
CORT_0C02310	GO:0022414
CORT_0C02310	GO:0072686
CORT_0C02310	GO:0051649
CORT_0C02310	GO:1903562
CORT_0C02310	GO:0051647
CORT_0C02310	GO:0070925
CORT_0C02310	GO:0010389
CORT_0C02310	GO:0051640
CORT_0C02310	GO:0051641
CORT_0C02310	GO:0000073
CORT_0C02310	GO:0007017
CORT_0C02310	GO:0007010
CORT_0C02310	GO:0051276
CORT_0C02310	GO:0000075
CORT_0C02310	GO:0051726
CORT_0C02310	GO:0007018
CORT_0C02310	GO:0005575
CORT_0C02310	GO:0044085
CORT_0C02310	GO:1902749
CORT_0C02310	GO:0048285
CORT_0C02310	GO:0007097
CORT_0C02310	GO:0048523
CORT_0C02310	GO:0007093
CORT_0B07820	GO:0071470
CORT_0B07820	GO:0043413
CORT_0B07820	GO:0043412
CORT_0B07820	GO:0044249
CORT_0B07820	GO:0006807
CORT_0B07820	GO:0003674
CORT_0B07820	GO:0008047
CORT_0B07820	GO:0034645
CORT_0B07820	GO:1901576
CORT_0B07820	GO:0098772
CORT_0B07820	GO:0009100
CORT_0B07820	GO:0009101
CORT_0B07820	GO:0043085
CORT_0B07820	GO:0044267
CORT_0B07820	GO:0051716
CORT_0B07820	GO:0006486
CORT_0B07820	GO:0006487
CORT_0B07820	GO:0016020
CORT_0B07820	GO:0071704
CORT_0B07820	GO:0065007
CORT_0B07820	GO:0044093
CORT_0B07820	GO:0065009
CORT_0B07820	GO:0071214
CORT_0B07820	GO:0050790
CORT_0B07820	GO:0044238
CORT_0B07820	GO:0030234
CORT_0B07820	GO:0009987
CORT_0B07820	GO:0070085
CORT_0B07820	GO:0006464
CORT_0B07820	GO:0009058
CORT_0B07820	GO:0009059
CORT_0B07820	GO:0008150
CORT_0B07820	GO:0008152
CORT_0B07820	GO:1901564
CORT_0B07820	GO:0104004
CORT_0B07820	GO:0009628
CORT_0B07820	GO:0006493
CORT_0B07820	GO:0044260
CORT_0B07820	GO:1901566
CORT_0B07820	GO:0019538
CORT_0B07820	GO:0050896
CORT_0B07820	GO:0006950
CORT_0B07820	GO:0044237
CORT_0B07820	GO:0043170
CORT_0B07820	GO:0005575
CORT_0B07820	GO:1901137
CORT_0B07820	GO:0036211
CORT_0B07820	GO:0033554
CORT_0B07820	GO:0006970
CORT_0B07820	GO:1901135
CORT_0D03160	GO:0005737
CORT_0D03160	GO:0043231
CORT_0D03160	GO:0044464
CORT_0D03160	GO:0044444
CORT_0D03160	GO:0005623
CORT_0D03160	GO:0005622
CORT_0D03160	GO:0005575
CORT_0D03160	GO:0003824
CORT_0D03160	GO:0043229
CORT_0D03160	GO:0003674
CORT_0D03160	GO:0005739
CORT_0D03160	GO:0044424
CORT_0D03160	GO:0043227
CORT_0D03160	GO:0043226
CORT_0D04420	GO:0006457
CORT_0D04420	GO:0070887
CORT_0D04420	GO:0031072
CORT_0D04420	GO:0034605
CORT_0D04420	GO:0006458
CORT_0D04420	GO:0043229
CORT_0D04420	GO:0003674
CORT_0D04420	GO:0005488
CORT_0D04420	GO:0016887
CORT_0D04420	GO:0042221
CORT_0D04420	GO:0043227
CORT_0D04420	GO:0043226
CORT_0D04420	GO:0005737
CORT_0D04420	GO:0043335
CORT_0D04420	GO:0051716
CORT_0D04420	GO:0042623
CORT_0D04420	GO:0051084
CORT_0D04420	GO:0051085
CORT_0D04420	GO:0005634
CORT_0D04420	GO:0051087
CORT_0D04420	GO:0061077
CORT_0D04420	GO:0071310
CORT_0D04420	GO:0071218
CORT_0D04420	GO:0016787
CORT_0D04420	GO:0009987
CORT_0D04420	GO:0033554
CORT_0D04420	GO:0010286
CORT_0D04420	GO:0017111
CORT_0D04420	GO:0003824
CORT_0D04420	GO:0006950
CORT_0D04420	GO:0008150
CORT_0D04420	GO:0009266
CORT_0D04420	GO:0009408
CORT_0D04420	GO:0010033
CORT_0D04420	GO:0009628
CORT_0D04420	GO:0016818
CORT_0D04420	GO:0043231
CORT_0D04420	GO:0050896
CORT_0D04420	GO:0044464
CORT_0D04420	GO:0016817
CORT_0D04420	GO:0005623
CORT_0D04420	GO:0005622
CORT_0D04420	GO:0005575
CORT_0D04420	GO:0016462
CORT_0D04420	GO:0035967
CORT_0D04420	GO:0035966
CORT_0D04420	GO:0051787
CORT_0D04420	GO:0005515
CORT_0D04420	GO:0044424
CORT_0D04420	GO:0042026
CORT_0D04420	GO:0051788
CORT_0D04420	GO:0070370
CORT_0B09020	GO:0080090
CORT_0B09020	GO:0019222
CORT_0B09020	GO:0031974
CORT_0B09020	GO:1901363
CORT_0B09020	GO:0007005
CORT_0B09020	GO:0051716
CORT_0B09020	GO:0000002
CORT_0B09020	GO:0010604
CORT_0B09020	GO:0043043
CORT_0B09020	GO:0048518
CORT_0B09020	GO:0051054
CORT_0B09020	GO:0051052
CORT_0B09020	GO:0060255
CORT_0B09020	GO:0000315
CORT_0B09020	GO:0000313
CORT_0B09020	GO:2001141
CORT_0B09020	GO:0046483
CORT_0B09020	GO:1901564
CORT_0B09020	GO:0043231
CORT_0B09020	GO:0043232
CORT_0B09020	GO:0043233
CORT_0B09020	GO:0019538
CORT_0B09020	GO:0010638
CORT_0B09020	GO:0006275
CORT_0B09020	GO:0050789
CORT_0B09020	GO:0044429
CORT_0B09020	GO:0033554
CORT_0B09020	GO:0044424
CORT_0B09020	GO:0044422
CORT_0B09020	GO:0009893
CORT_0B09020	GO:0009891
CORT_0B09020	GO:0000150
CORT_0B09020	GO:0043229
CORT_0B09020	GO:0006807
CORT_0B09020	GO:0003674
CORT_0B09020	GO:0005488
CORT_0B09020	GO:0003676
CORT_0B09020	GO:0003677
CORT_0B09020	GO:1990904
CORT_0B09020	GO:0005622
CORT_0B09020	GO:0043227
CORT_0B09020	GO:0043226
CORT_0B09020	GO:0044267
CORT_0B09020	GO:0044260
CORT_0B09020	GO:0016043
CORT_0B09020	GO:0070887
CORT_0B09020	GO:0065007
CORT_0B09020	GO:0071840
CORT_0B09020	GO:0032543
CORT_0B09020	GO:0051130
CORT_0B09020	GO:1901860
CORT_0B09020	GO:0009889
CORT_0B09020	GO:0050794
CORT_0B09020	GO:0003824
CORT_0B09020	GO:0006950
CORT_0B09020	GO:0008150
CORT_0B09020	GO:0008152
CORT_0B09020	GO:0090296
CORT_0B09020	GO:0090297
CORT_0B09020	GO:0044271
CORT_0B09020	GO:0005840
CORT_0B09020	GO:0097159
CORT_0B09020	GO:0050896
CORT_0B09020	GO:0044446
CORT_0B09020	GO:0006355
CORT_0B09020	GO:0010557
CORT_0B09020	GO:0010556
CORT_0B09020	GO:0006518
CORT_0B09020	GO:0015934
CORT_0B09020	GO:0033043
CORT_0B09020	GO:1901858
CORT_0B09020	GO:0051128
CORT_0B09020	GO:0044249
CORT_0B09020	GO:0034641
CORT_0B09020	GO:0034645
CORT_0B09020	GO:0090329
CORT_0B09020	GO:1901566
CORT_0B09020	GO:0005737
CORT_0B09020	GO:0006139
CORT_0B09020	GO:0005634
CORT_0B09020	GO:0140053
CORT_0B09020	GO:0005739
CORT_0B09020	GO:0045740
CORT_0B09020	GO:0003697
CORT_0B09020	GO:0006310
CORT_0B09020	GO:0009987
CORT_0B09020	GO:0006725
CORT_0B09020	GO:1903506
CORT_0B09020	GO:0044391
CORT_0B09020	GO:0006979
CORT_0B09020	GO:0043604
CORT_0B09020	GO:0043603
CORT_0B09020	GO:0051252
CORT_0B09020	GO:0044464
CORT_0B09020	GO:0005623
CORT_0B09020	GO:0043170
CORT_0B09020	GO:0043228
CORT_0B09020	GO:0031328
CORT_0B09020	GO:0031326
CORT_0B09020	GO:0031325
CORT_0B09020	GO:0031323
CORT_0B09020	GO:0090304
CORT_0B09020	GO:0010821
CORT_0B09020	GO:0010822
CORT_0B09020	GO:1901360
CORT_0B09020	GO:2000112
CORT_0B09020	GO:0044444
CORT_0B09020	GO:0005198
CORT_0B09020	GO:0003735
CORT_0B09020	GO:0071704
CORT_0B09020	GO:0010467
CORT_0B09020	GO:0005759
CORT_0B09020	GO:0010468
CORT_0B09020	GO:0045935
CORT_0B09020	GO:1901576
CORT_0B09020	GO:0019219
CORT_0B09020	GO:0140097
CORT_0B09020	GO:0009058
CORT_0B09020	GO:0009059
CORT_0B09020	GO:0051171
CORT_0B09020	GO:0051173
CORT_0B09020	GO:0042221
CORT_0B09020	GO:0034599
CORT_0B09020	GO:0006996
CORT_0B09020	GO:0044238
CORT_0B09020	GO:0032991
CORT_0B09020	GO:2000105
CORT_0B09020	GO:0044237
CORT_0B09020	GO:0005575
CORT_0B09020	GO:0070013
CORT_0B09020	GO:0005761
CORT_0B09020	GO:0005762
CORT_0B09020	GO:0006259
CORT_0B09020	GO:0098798
CORT_0B09020	GO:0006412
CORT_0B09020	GO:0048522
CORT_0B06320	GO:0006633
CORT_0B06320	GO:0006631
CORT_0B06320	GO:0034338
CORT_0B06320	GO:0006639
CORT_0B06320	GO:0006638
CORT_0B06320	GO:0019752
CORT_0B06320	GO:0044248
CORT_0B06320	GO:0009062
CORT_0B06320	GO:0003674
CORT_0B06320	GO:0044281
CORT_0B06320	GO:0044282
CORT_0B06320	GO:0044283
CORT_0B06320	GO:0044242
CORT_0B06320	GO:0046486
CORT_0B06320	GO:1901576
CORT_0B06320	GO:1901575
CORT_0B06320	GO:0016042
CORT_0B06320	GO:0071704
CORT_0B06320	GO:0016740
CORT_0B06320	GO:0016746
CORT_0B06320	GO:0051791
CORT_0B06320	GO:0051792
CORT_0B06320	GO:0047372
CORT_0B06320	GO:0016787
CORT_0B06320	GO:0006629
CORT_0B06320	GO:0006641
CORT_0B06320	GO:0009987
CORT_0B06320	GO:0016788
CORT_0B06320	GO:0032787
CORT_0B06320	GO:0003824
CORT_0B06320	GO:0009058
CORT_0B06320	GO:0008150
CORT_0B06320	GO:0052689
CORT_0B06320	GO:0008152
CORT_0B06320	GO:0072329
CORT_0B06320	GO:0043436
CORT_0B06320	GO:0044255
CORT_0B06320	GO:0009056
CORT_0B06320	GO:0008610
CORT_0B06320	GO:0044238
CORT_0B06320	GO:0006082
CORT_0B06320	GO:0044249
CORT_0B06320	GO:0046394
CORT_0B06320	GO:0046395
CORT_0B06320	GO:0016054
CORT_0B06320	GO:0016053
CORT_0B06320	GO:0044237
CORT_0B06320	GO:0072330
CORT_0B06320	GO:0051793
CORT_0B06320	GO:0016298
CORT_0C02100	GO:0019220
CORT_0C02100	GO:0080090
CORT_0C02100	GO:0019222
CORT_0C02100	GO:0031974
CORT_0C02100	GO:0016592
CORT_0C02100	GO:0098772
CORT_0C02100	GO:1901363
CORT_0C02100	GO:0071840
CORT_0C02100	GO:1904031
CORT_0C02100	GO:0051716
CORT_0C02100	GO:0010605
CORT_0C02100	GO:0000003
CORT_0C02100	GO:0031981
CORT_0C02100	GO:0071555
CORT_0C02100	GO:0044093
CORT_0C02100	GO:0048518
CORT_0C02100	GO:0048519
CORT_0C02100	GO:0071852
CORT_0C02100	GO:1902494
CORT_0C02100	GO:0060255
CORT_0C02100	GO:0045859
CORT_0C02100	GO:0001067
CORT_0C02100	GO:0031668
CORT_0C02100	GO:0045991
CORT_0C02100	GO:0045990
CORT_0C02100	GO:1990234
CORT_0C02100	GO:2001141
CORT_0C02100	GO:0043231
CORT_0C02100	GO:0042325
CORT_0C02100	GO:0044212
CORT_0C02100	GO:0042327
CORT_0C02100	GO:0031669
CORT_0C02100	GO:0009605
CORT_0C02100	GO:0031505
CORT_0C02100	GO:0043233
CORT_0C02100	GO:1901407
CORT_0C02100	GO:0031667
CORT_0C02100	GO:0044428
CORT_0C02100	GO:0044424
CORT_0C02100	GO:1904029
CORT_0C02100	GO:0044422
CORT_0C02100	GO:0009892
CORT_0C02100	GO:0009893
CORT_0C02100	GO:0009890
CORT_0C02100	GO:0009891
CORT_0C02100	GO:0000307
CORT_0C02100	GO:0001012
CORT_0C02100	GO:0051254
CORT_0C02100	GO:0010629
CORT_0C02100	GO:0010628
CORT_0C02100	GO:0003674
CORT_0C02100	GO:0005488
CORT_0C02100	GO:0003676
CORT_0C02100	GO:0003677
CORT_0C02100	GO:0071902
CORT_0C02100	GO:0071900
CORT_0C02100	GO:0043227
CORT_0C02100	GO:0043226
CORT_0C02100	GO:0051347
CORT_0C02100	GO:0031670
CORT_0C02100	GO:0043549
CORT_0C02100	GO:0016043
CORT_0C02100	GO:0005654
CORT_0C02100	GO:0065007
CORT_0C02100	GO:0043085
CORT_0C02100	GO:0065009
CORT_0C02100	GO:0007584
CORT_0C02100	GO:0019887
CORT_0C02100	GO:0050790
CORT_0C02100	GO:0009889
CORT_0C02100	GO:0050794
CORT_0C02100	GO:0008150
CORT_0C02100	GO:0051037
CORT_0C02100	GO:0051039
CORT_0C02100	GO:0010604
CORT_0C02100	GO:1902679
CORT_0C02100	GO:0097159
CORT_0C02100	GO:0050896
CORT_0C02100	GO:0031401
CORT_0C02100	GO:0051338
CORT_0C02100	GO:0044446
CORT_0C02100	GO:0006355
CORT_0C02100	GO:0010557
CORT_0C02100	GO:0010556
CORT_0C02100	GO:0000976
CORT_0C02100	GO:0000977
CORT_0C02100	GO:0000979
CORT_0C02100	GO:0010558
CORT_0C02100	GO:0051172
CORT_0C02100	GO:0051173
CORT_0C02100	GO:0045229
CORT_0C02100	GO:0070887
CORT_0C02100	GO:0042221
CORT_0C02100	GO:0007049
CORT_0C02100	GO:0000411
CORT_0C02100	GO:0043565
CORT_0C02100	GO:1990837
CORT_0C02100	GO:0051321
CORT_0C02100	GO:1901409
CORT_0C02100	GO:0000122
CORT_0C02100	GO:1902911
CORT_0C02100	GO:0005634
CORT_0C02100	GO:0033674
CORT_0C02100	GO:0051246
CORT_0C02100	GO:0051247
CORT_0C02100	GO:0032270
CORT_0C02100	GO:0031399
CORT_0C02100	GO:0044451
CORT_0C02100	GO:0003690
CORT_0C02100	GO:1903508
CORT_0C02100	GO:0071496
CORT_0C02100	GO:0061695
CORT_0C02100	GO:0009987
CORT_0C02100	GO:1903506
CORT_0C02100	GO:1903507
CORT_0C02100	GO:0010672
CORT_0C02100	GO:0010673
CORT_0C02100	GO:0045892
CORT_0C02100	GO:0045893
CORT_0C02100	GO:0032268
CORT_0C02100	GO:0051253
CORT_0C02100	GO:0051252
CORT_0C02100	GO:0044464
CORT_0C02100	GO:0043229
CORT_0C02100	GO:0005623
CORT_0C02100	GO:0005622
CORT_0C02100	GO:1902680
CORT_0C02100	GO:0045944
CORT_0C02100	GO:0045860
CORT_0C02100	GO:0009991
CORT_0C02100	GO:0000409
CORT_0C02100	GO:0019207
CORT_0C02100	GO:0031328
CORT_0C02100	GO:0031327
CORT_0C02100	GO:0031326
CORT_0C02100	GO:0031325
CORT_0C02100	GO:0031324
CORT_0C02100	GO:0031323
CORT_0C02100	GO:2000112
CORT_0C02100	GO:2000113
CORT_0C02100	GO:0050789
CORT_0C02100	GO:0071554
CORT_0C02100	GO:0016538
CORT_0C02100	GO:0006357
CORT_0C02100	GO:0045737
CORT_0C02100	GO:0010468
CORT_0C02100	GO:0045935
CORT_0C02100	GO:0045934
CORT_0C02100	GO:0045937
CORT_0C02100	GO:0019219
CORT_0C02100	GO:1902554
CORT_0C02100	GO:0030234
CORT_0C02100	GO:0010562
CORT_0C02100	GO:0051174
CORT_0C02100	GO:0022414
CORT_0C02100	GO:0051171
CORT_0C02100	GO:0001047
CORT_0C02100	GO:0001046
CORT_0C02100	GO:0007154
CORT_0C02100	GO:0032991
CORT_0C02100	GO:0051726
CORT_0C02100	GO:0000079
CORT_0C02100	GO:0045787
CORT_0C02100	GO:0005575
CORT_0C02100	GO:0070013
CORT_0C02100	GO:0001932
CORT_0C02100	GO:0001934
CORT_0C02100	GO:0048523
CORT_0C02100	GO:0048522
CORT_0B09240	GO:0016021
CORT_0B09240	GO:0005342
CORT_0B09240	GO:0006865
CORT_0B09240	GO:0006820
CORT_0B09240	GO:0071944
CORT_0B09240	GO:0003674
CORT_0B09240	GO:0031226
CORT_0B09240	GO:0031224
CORT_0B09240	GO:0005575
CORT_0B09240	GO:0015318
CORT_0B09240	GO:0008509
CORT_0B09240	GO:0016020
CORT_0B09240	GO:0055085
CORT_0B09240	GO:0071705
CORT_0B09240	GO:0015849
CORT_0B09240	GO:0044459
CORT_0B09240	GO:1902475
CORT_0B09240	GO:0022804
CORT_0B09240	GO:0015297
CORT_0B09240	GO:0015291
CORT_0B09240	GO:0005215
CORT_0B09240	GO:0006811
CORT_0B09240	GO:0006810
CORT_0B09240	GO:0015711
CORT_0B09240	GO:0034220
CORT_0B09240	GO:0015807
CORT_0B09240	GO:0008150
CORT_0B09240	GO:0005887
CORT_0B09240	GO:0005886
CORT_0B09240	GO:0051234
CORT_0B09240	GO:0051179
CORT_0B09240	GO:0046943
CORT_0B09240	GO:0046942
CORT_0B09240	GO:0071702
CORT_0B09240	GO:0008514
CORT_0B09240	GO:0003333
CORT_0B09240	GO:0044464
CORT_0B09240	GO:1903825
CORT_0B09240	GO:0005623
CORT_0B09240	GO:0015075
CORT_0B09240	GO:0022857
CORT_0B09240	GO:1905039
CORT_0B09240	GO:0015179
CORT_0B09240	GO:0098656
CORT_0B09240	GO:0044425
CORT_0B09240	GO:0015171
CORT_0E04430	GO:0004175
CORT_0E04430	GO:0044237
CORT_0E04430	GO:0031975
CORT_0E04430	GO:0044248
CORT_0E04430	GO:0050789
CORT_0E04430	GO:0043229
CORT_0E04430	GO:0006807
CORT_0E04430	GO:0003674
CORT_0E04430	GO:0007165
CORT_0E04430	GO:0035694
CORT_0E04430	GO:0008233
CORT_0E04430	GO:0043170
CORT_0E04430	GO:0043227
CORT_0E04430	GO:0035556
CORT_0E04430	GO:0008237
CORT_0E04430	GO:0016043
CORT_0E04430	GO:0005737
CORT_0E04430	GO:0044267
CORT_0E04430	GO:0051716
CORT_0E04430	GO:0044265
CORT_0E04430	GO:0031090
CORT_0E04430	GO:0044260
CORT_0E04430	GO:0071840
CORT_0E04430	GO:0016020
CORT_0E04430	GO:0044444
CORT_0E04430	GO:0005739
CORT_0E04430	GO:0043226
CORT_0E04430	GO:0071704
CORT_0E04430	GO:0065007
CORT_0E04430	GO:0007005
CORT_0E04430	GO:1901575
CORT_0E04430	GO:0006508
CORT_0E04430	GO:0044464
CORT_0E04430	GO:0016787
CORT_0E04430	GO:0004222
CORT_0E04430	GO:0051603
CORT_0E04430	GO:0140096
CORT_0E04430	GO:0009987
CORT_0E04430	GO:0031929
CORT_0E04430	GO:0044446
CORT_0E04430	GO:0031967
CORT_0E04430	GO:0031966
CORT_0E04430	GO:0003824
CORT_0E04430	GO:0008150
CORT_0E04430	GO:0030163
CORT_0E04430	GO:0008152
CORT_0E04430	GO:0044257
CORT_0E04430	GO:0007154
CORT_0E04430	GO:0050794
CORT_0E04430	GO:0009056
CORT_0E04430	GO:0009057
CORT_0E04430	GO:1901565
CORT_0E04430	GO:0006996
CORT_0E04430	GO:0044238
CORT_0E04430	GO:1901564
CORT_0E04430	GO:0043231
CORT_0E04430	GO:0019538
CORT_0E04430	GO:0050896
CORT_0E04430	GO:0019866
CORT_0E04430	GO:0005623
CORT_0E04430	GO:0005622
CORT_0E04430	GO:0005575
CORT_0E04430	GO:0005743
CORT_0E04430	GO:0005740
CORT_0E04430	GO:0070011
CORT_0E04430	GO:0044429
CORT_0E04430	GO:0006515
CORT_0E04430	GO:0044424
CORT_0E04430	GO:0023052
CORT_0E04430	GO:0044422
CORT_0B08380	GO:0099512
CORT_0B08380	GO:0099513
CORT_0B08380	GO:0033597
CORT_0B08380	GO:2000242
CORT_0B08380	GO:2000241
CORT_0B08380	GO:1903436
CORT_0B08380	GO:0031974
CORT_0B08380	GO:1990492
CORT_0B08380	GO:1903437
CORT_0B08380	GO:0007165
CORT_0B08380	GO:0010965
CORT_0B08380	GO:0005815
CORT_0B08380	GO:0071840
CORT_0B08380	GO:0051716
CORT_0B08380	GO:1902412
CORT_0B08380	GO:0040020
CORT_0B08380	GO:0000003
CORT_0B08380	GO:0031981
CORT_0B08380	GO:0051494
CORT_0B08380	GO:0051493
CORT_0B08380	GO:0044419
CORT_0B08380	GO:0045835
CORT_0B08380	GO:0140014
CORT_0B08380	GO:0045839
CORT_0B08380	GO:0007088
CORT_0B08380	GO:0033316
CORT_0B08380	GO:0044774
CORT_0B08380	GO:0033313
CORT_0B08380	GO:0000793
CORT_0B08380	GO:0000790
CORT_0B08380	GO:0000794
CORT_0B08380	GO:1902413
CORT_0B08380	GO:0072413
CORT_0B08380	GO:1902099
CORT_0B08380	GO:0072416
CORT_0B08380	GO:0051704
CORT_0B08380	GO:0043231
CORT_0B08380	GO:0043232
CORT_0B08380	GO:0043233
CORT_0B08380	GO:0010639
CORT_0B08380	GO:0050789
CORT_0B08380	GO:0051782
CORT_0B08380	GO:0044428
CORT_0B08380	GO:0033554
CORT_0B08380	GO:0051784
CORT_0B08380	GO:0044424
CORT_0B08380	GO:1901991
CORT_0B08380	GO:0044427
CORT_0B08380	GO:2000431
CORT_0B08380	GO:0044422
CORT_0B08380	GO:2000432
CORT_0B08380	GO:0045841
CORT_0B08380	GO:0072486
CORT_0B08380	GO:0070887
CORT_0B08380	GO:0072480
CORT_0B08380	GO:0044464
CORT_0B08380	GO:0044117
CORT_0B08380	GO:0110020
CORT_0B08380	GO:1905133
CORT_0B08380	GO:0000780
CORT_0B08380	GO:0043229
CORT_0B08380	GO:0043228
CORT_0B08380	GO:0000785
CORT_0B08380	GO:0005488
CORT_0B08380	GO:1905318
CORT_0B08380	GO:0035556
CORT_0B08380	GO:0043227
CORT_0B08380	GO:0043226
CORT_0B08380	GO:0005856
CORT_0B08380	GO:0031577
CORT_0B08380	GO:0007346
CORT_0B08380	GO:0031570
CORT_0B08380	GO:0016043
CORT_0B08380	GO:0044430
CORT_0B08380	GO:0065007
CORT_0B08380	GO:0007049
CORT_0B08380	GO:0032970
CORT_0B08380	GO:0071174
CORT_0B08380	GO:0071173
CORT_0B08380	GO:0110029
CORT_0B08380	GO:0050794
CORT_0B08380	GO:1901987
CORT_0B08380	GO:0006950
CORT_0B08380	GO:0008150
CORT_0B08380	GO:0032954
CORT_0B08380	GO:0032956
CORT_0B08380	GO:0007059
CORT_0B08380	GO:0098687
CORT_0B08380	GO:0051445
CORT_0B08380	GO:0051447
CORT_0B08380	GO:0000779
CORT_0B08380	GO:0050896
CORT_0B08380	GO:0072477
CORT_0B08380	GO:0044446
CORT_0B08380	GO:0044877
CORT_0B08380	GO:0072395
CORT_0B08380	GO:2001251
CORT_0B08380	GO:0033044
CORT_0B08380	GO:0033045
CORT_0B08380	GO:0033046
CORT_0B08380	GO:0033047
CORT_0B08380	GO:0033043
CORT_0B08380	GO:0000280
CORT_0B08380	GO:0033048
CORT_0B08380	GO:0051129
CORT_0B08380	GO:0051128
CORT_0B08380	GO:0044110
CORT_0B08380	GO:1901994
CORT_0B08380	GO:0023052
CORT_0B08380	GO:1901990
CORT_0B08380	GO:0044116
CORT_0B08380	GO:0042221
CORT_0B08380	GO:0044119
CORT_0B08380	GO:0005874
CORT_0B08380	GO:0005876
CORT_0B08380	GO:0034399
CORT_0B08380	GO:0051321
CORT_0B08380	GO:0051783
CORT_0B08380	GO:0005634
CORT_0B08380	GO:0010564
CORT_0B08380	GO:0044454
CORT_0B08380	GO:1901988
CORT_0B08380	GO:0010997
CORT_0B08380	GO:1905818
CORT_0B08380	GO:1905819
CORT_0B08380	GO:1903500
CORT_0B08380	GO:0009987
CORT_0B08380	GO:0009405
CORT_0B08380	GO:1903047
CORT_0B08380	GO:0048519
CORT_0B08380	GO:0051985
CORT_0B08380	GO:0051312
CORT_0B08380	GO:0006979
CORT_0B08380	GO:0051983
CORT_0B08380	GO:0051276
CORT_0B08380	GO:1901993
CORT_0B08380	GO:0000819
CORT_0B08380	GO:1905132
CORT_0B08380	GO:0098813
CORT_0B08380	GO:0042493
CORT_0B08380	GO:0005623
CORT_0B08380	GO:0005622
CORT_0B08380	GO:0099080
CORT_0B08380	GO:0099081
CORT_0B08380	GO:1903499
CORT_0B08380	GO:0051302
CORT_0B08380	GO:0003674
CORT_0B08380	GO:2000816
CORT_0B08380	GO:0060631
CORT_0B08380	GO:1903046
CORT_0B08380	GO:0010948
CORT_0B08380	GO:0035690
CORT_0B08380	GO:0022402
CORT_0B08380	GO:0044779
CORT_0B08380	GO:0000228
CORT_0B08380	GO:1990498
CORT_0B08380	GO:0005819
CORT_0B08380	GO:0040007
CORT_0B08380	GO:0070013
CORT_0B08380	GO:0005816
CORT_0B08380	GO:0030071
CORT_0B08380	GO:0032465
CORT_0B08380	GO:0032466
CORT_0B08380	GO:0005694
CORT_0B08380	GO:1902102
CORT_0B08380	GO:0045930
CORT_0B08380	GO:0015630
CORT_0B08380	GO:0000278
CORT_0B08380	GO:0045786
CORT_0B08380	GO:0000778
CORT_0B08380	GO:0022414
CORT_0B08380	GO:0072686
CORT_0B08380	GO:0007154
CORT_0B08380	GO:0034599
CORT_0B08380	GO:0000775
CORT_0B08380	GO:0000776
CORT_0B08380	GO:0000777
CORT_0B08380	GO:0006996
CORT_0B08380	GO:0000070
CORT_0B08380	GO:0032991
CORT_0B08380	GO:0044732
CORT_0B08380	GO:0000075
CORT_0B08380	GO:0051726
CORT_0B08380	GO:0005575
CORT_0B08380	GO:0044087
CORT_0B08380	GO:1902103
CORT_0B08380	GO:0048285
CORT_0B08380	GO:1902100
CORT_0B08380	GO:0007094
CORT_0B08380	GO:0044403
CORT_0B08380	GO:0048523
CORT_0B08380	GO:0007093
CORT_0D03140	GO:0071248
CORT_0D03140	GO:0080090
CORT_0D03140	GO:0019222
CORT_0D03140	GO:0031326
CORT_0D03140	GO:0030155
CORT_0D03140	GO:2001141
CORT_0D03140	GO:0031323
CORT_0D03140	GO:0071241
CORT_0D03140	GO:0051703
CORT_0D03140	GO:1900189
CORT_0D03140	GO:0070887
CORT_0D03140	GO:0042221
CORT_0D03140	GO:0044011
CORT_0D03140	GO:0044010
CORT_0D03140	GO:2000112
CORT_0D03140	GO:0090609
CORT_0D03140	GO:0051716
CORT_0D03140	GO:0045785
CORT_0D03140	GO:0010447
CORT_0D03140	GO:0090605
CORT_0D03140	GO:0050789
CORT_0D03140	GO:0010810
CORT_0D03140	GO:0006357
CORT_0D03140	GO:0065007
CORT_0D03140	GO:0046688
CORT_0D03140	GO:0048518
CORT_0D03140	GO:0071214
CORT_0D03140	GO:0010468
CORT_0D03140	GO:0070417
CORT_0D03140	GO:0071467
CORT_0D03140	GO:0019219
CORT_0D03140	GO:0010811
CORT_0D03140	GO:0009987
CORT_0D03140	GO:0009889
CORT_0D03140	GO:1900190
CORT_0D03140	GO:1903506
CORT_0D03140	GO:0050794
CORT_0D03140	GO:0043902
CORT_0D03140	GO:0006950
CORT_0D03140	GO:0044764
CORT_0D03140	GO:0008150
CORT_0D03140	GO:0051171
CORT_0D03140	GO:0010038
CORT_0D03140	GO:0009266
CORT_0D03140	GO:0009409
CORT_0D03140	GO:0009268
CORT_0D03140	GO:0010035
CORT_0D03140	GO:0104004
CORT_0D03140	GO:0051704
CORT_0D03140	GO:0071280
CORT_0D03140	GO:0009628
CORT_0D03140	GO:0042710
CORT_0D03140	GO:1900187
CORT_0D03140	GO:0060255
CORT_0D03140	GO:0050896
CORT_0D03140	GO:0051252
CORT_0D03140	GO:0043900
CORT_0D03140	GO:0006355
CORT_0D03140	GO:0010556
CORT_0D03140	GO:1900192
CORT_0D03140	GO:0033554
CORT_0D03140	GO:0071468
CORT_0D03140	GO:1900231
CORT_0D03140	GO:0048522
CORT_0D00520	GO:0022607
CORT_0D00520	GO:0008152
CORT_0D00520	GO:0043933
CORT_0D00520	GO:0044237
CORT_0D00520	GO:0034622
CORT_0D00520	GO:0030686
CORT_0D00520	GO:0031974
CORT_0D00520	GO:0030684
CORT_0D00520	GO:0090304
CORT_0D00520	GO:0090305
CORT_0D00520	GO:0034641
CORT_0D00520	GO:0006807
CORT_0D00520	GO:0003674
CORT_0D00520	GO:0005488
CORT_0D00520	GO:0003676
CORT_0D00520	GO:0000447
CORT_0D00520	GO:0071840
CORT_0D00520	GO:0034660
CORT_0D00520	GO:0043170
CORT_0D00520	GO:0043227
CORT_0D00520	GO:0043226
CORT_0D00520	GO:0000479
CORT_0D00520	GO:0000478
CORT_0D00520	GO:0006139
CORT_0D00520	GO:0031981
CORT_0D00520	GO:0005730
CORT_0D00520	GO:0005634
CORT_0D00520	GO:0042254
CORT_0D00520	GO:0016043
CORT_0D00520	GO:1901363
CORT_0D00520	GO:0065003
CORT_0D00520	GO:0071704
CORT_0D00520	GO:0010467
CORT_0D00520	GO:0044085
CORT_0D00520	GO:0006364
CORT_0D00520	GO:0000967
CORT_0D00520	GO:0000966
CORT_0D00520	GO:0022613
CORT_0D00520	GO:0043248
CORT_0D00520	GO:0044446
CORT_0D00520	GO:0090502
CORT_0D00520	GO:0034470
CORT_0D00520	GO:0034471
CORT_0D00520	GO:1990904
CORT_0D00520	GO:0009987
CORT_0D00520	GO:0006725
CORT_0D00520	GO:0044422
CORT_0D00520	GO:0000460
CORT_0D00520	GO:0000462
CORT_0D00520	GO:0051082
CORT_0D00520	GO:0008150
CORT_0D00520	GO:0000466
CORT_0D00520	GO:0000469
CORT_0D00520	GO:0046483
CORT_0D00520	GO:0016070
CORT_0D00520	GO:0044238
CORT_0D00520	GO:0016072
CORT_0D00520	GO:0090501
CORT_0D00520	GO:0032991
CORT_0D00520	GO:0043231
CORT_0D00520	GO:0043232
CORT_0D00520	GO:0043233
CORT_0D00520	GO:0097159
CORT_0D00520	GO:0030490
CORT_0D00520	GO:0042274
CORT_0D00520	GO:0044464
CORT_0D00520	GO:0043229
CORT_0D00520	GO:0005623
CORT_0D00520	GO:0005622
CORT_0D00520	GO:0005575
CORT_0D00520	GO:0070013
CORT_0D00520	GO:0043228
CORT_0D00520	GO:0044428
CORT_0D00520	GO:0003723
CORT_0D00520	GO:0005515
CORT_0D00520	GO:0044424
CORT_0D00520	GO:1901360
CORT_0D00520	GO:0006396
CORT_0D00520	GO:0000472
CORT_0A09360	GO:0000324
CORT_0A09360	GO:0000323
CORT_0A09360	GO:0000322
CORT_0A09360	GO:0000329
CORT_0A09360	GO:0043229
CORT_0A09360	GO:0003674
CORT_0A09360	GO:0030001
CORT_0A09360	GO:0043227
CORT_0A09360	GO:0043226
CORT_0A09360	GO:0031224
CORT_0A09360	GO:0005783
CORT_0A09360	GO:0005737
CORT_0A09360	GO:0015075
CORT_0A09360	GO:0031090
CORT_0A09360	GO:0046915
CORT_0A09360	GO:0005773
CORT_0A09360	GO:0016021
CORT_0A09360	GO:0000041
CORT_0A09360	GO:0044444
CORT_0A09360	GO:0005774
CORT_0A09360	GO:0044437
CORT_0A09360	GO:0098662
CORT_0A09360	GO:0006812
CORT_0A09360	GO:0098657
CORT_0A09360	GO:0046873
CORT_0A09360	GO:0098588
CORT_0A09360	GO:0008324
CORT_0A09360	GO:0005215
CORT_0A09360	GO:0006811
CORT_0A09360	GO:0006810
CORT_0A09360	GO:0044446
CORT_0A09360	GO:0034220
CORT_0A09360	GO:0008150
CORT_0A09360	GO:0012505
CORT_0A09360	GO:0044425
CORT_0A09360	GO:0016020
CORT_0A09360	GO:0051234
CORT_0A09360	GO:0034755
CORT_0A09360	GO:0051179
CORT_0A09360	GO:0043231
CORT_0A09360	GO:0022890
CORT_0A09360	GO:0006897
CORT_0A09360	GO:0016192
CORT_0A09360	GO:0055085
CORT_0A09360	GO:0044464
CORT_0A09360	GO:0098660
CORT_0A09360	GO:0005623
CORT_0A09360	GO:0005622
CORT_0A09360	GO:0005575
CORT_0A09360	GO:0015318
CORT_0A09360	GO:0022857
CORT_0A09360	GO:0005381
CORT_0A09360	GO:0098852
CORT_0A09360	GO:0044424
CORT_0A09360	GO:0006826
CORT_0A09360	GO:0098655
CORT_0A09360	GO:0098805
CORT_0A09360	GO:0044422
CORT_0B07860	GO:0008104
CORT_0B07860	GO:0098573
CORT_0B07860	GO:0031975
CORT_0B07860	GO:0061024
CORT_0B07860	GO:0007008
CORT_0B07860	GO:0007006
CORT_0B07860	GO:0007005
CORT_0B07860	GO:0065002
CORT_0B07860	GO:0016021
CORT_0B07860	GO:0016020
CORT_0B07860	GO:0033036
CORT_0B07860	GO:0031968
CORT_0B07860	GO:0098588
CORT_0B07860	GO:0071702
CORT_0B07860	GO:0031967
CORT_0B07860	GO:0006605
CORT_0B07860	GO:0045184
CORT_0B07860	GO:0072655
CORT_0B07860	GO:0006839
CORT_0B07860	GO:0070585
CORT_0B07860	GO:0043231
CORT_0B07860	GO:0031307
CORT_0B07860	GO:0044429
CORT_0B07860	GO:0044424
CORT_0B07860	GO:0044425
CORT_0B07860	GO:0015405
CORT_0B07860	GO:0044422
CORT_0B07860	GO:0022607
CORT_0B07860	GO:0043229
CORT_0B07860	GO:0003674
CORT_0B07860	GO:0005488
CORT_0B07860	GO:0071806
CORT_0B07860	GO:0043227
CORT_0B07860	GO:0043226
CORT_0B07860	GO:0008565
CORT_0B07860	GO:0022884
CORT_0B07860	GO:0006886
CORT_0B07860	GO:0016043
CORT_0B07860	GO:0065003
CORT_0B07860	GO:0015399
CORT_0B07860	GO:0071840
CORT_0B07860	GO:0022804
CORT_0B07860	GO:0006626
CORT_0B07860	GO:0006810
CORT_0B07860	GO:0051031
CORT_0B07860	GO:0008150
CORT_0B07860	GO:0051236
CORT_0B07860	GO:0051234
CORT_0B07860	GO:0050658
CORT_0B07860	GO:0030943
CORT_0B07860	GO:0046907
CORT_0B07860	GO:0070727
CORT_0B07860	GO:0050657
CORT_0B07860	GO:0072594
CORT_0B07860	GO:0044446
CORT_0B07860	GO:0044444
CORT_0B07860	GO:0035927
CORT_0B07860	GO:0015931
CORT_0B07860	GO:0030150
CORT_0B07860	GO:0015833
CORT_0B07860	GO:0031306
CORT_0B07860	GO:0031301
CORT_0B07860	GO:0031300
CORT_0B07860	GO:0031224
CORT_0B07860	GO:0005737
CORT_0B07860	GO:0042886
CORT_0B07860	GO:0042887
CORT_0B07860	GO:0042277
CORT_0B07860	GO:0031090
CORT_0B07860	GO:0005739
CORT_0B07860	GO:0044455
CORT_0B07860	GO:0015450
CORT_0B07860	GO:0033218
CORT_0B07860	GO:0017038
CORT_0B07860	GO:0008320
CORT_0B07860	GO:0055085
CORT_0B07860	GO:0044743
CORT_0B07860	GO:0044464
CORT_0B07860	GO:0019867
CORT_0B07860	GO:0005623
CORT_0B07860	GO:0005622
CORT_0B07860	GO:0005742
CORT_0B07860	GO:0005740
CORT_0B07860	GO:0005741
CORT_0B07860	GO:0033365
CORT_0B07860	GO:0043933
CORT_0B07860	GO:0070096
CORT_0B07860	GO:0034622
CORT_0B07860	GO:0032592
CORT_0B07860	GO:0098805
CORT_0B07860	GO:0071705
CORT_0B07860	GO:1990542
CORT_0B07860	GO:0005215
CORT_0B07860	GO:0006403
CORT_0B07860	GO:0009987
CORT_0B07860	GO:0034613
CORT_0B07860	GO:0051649
CORT_0B07860	GO:1904680
CORT_0B07860	GO:0031966
CORT_0B07860	GO:0051179
CORT_0B07860	GO:0051641
CORT_0B07860	GO:0006996
CORT_0B07860	GO:0032991
CORT_0B07860	GO:0005048
CORT_0B07860	GO:0005575
CORT_0B07860	GO:0098796
CORT_0B07860	GO:0022857
CORT_0B07860	GO:0044085
CORT_0B07860	GO:0016031
CORT_0B07860	GO:0015031
[truncated: 327,786 more rows]
