# Supplementary material for: Evolution of loss of heterozygosity patterns in hybrid genomes of Candida yeast pathogens
Source: BMC Biol. 2023 May 11;21:105. doi: 10.1186/s12915-023-01608-z (PMC10173528; doi:10.1186/s12915-023-01608-z)
Supplement: Supplementary file 24 — Additional file 24: Table S1. Information relative to all C. metapsilosis and C. orthopsilosis strains used in this project, including strain’s name, type of organism, hybridization event, site and place of isolation, genome coverage, number of heterozygous variants per kilo-base, and the percentage of the genome with loss of heterozygosity considering a window of 100bp. [file 12915_2023_1608_MOESM24_ESM.xlsx]

## Sheet: Table1
Supplementary table 1. Information relative to all C. metapsilosis and C. orthopsilosis strains used in this project, including strain's name, type of organism, hybridization event, site and place of isolation, genome coverage, number of heterozygous variants per kilo-base, and the percentage of the genome with loss of heterozygosity considering a window of 100bp.
Species	Strain	Other known IDs	Organism	Hybr. event	Place of isolation	Site of isolation	Coverage	Heterozygous Variants/kb	Loss of heterozygosity	Source
C. metapsilosis	CBS10746	-	Hybrid	1	Unknown	clinical	250.745	27.4781	0.513125	This study
C. metapsilosis	CBS10747	-	Hybrid	1	Belgium	Human nail	430.015	26.7935	0.518661	This study
C. metapsilosis	CBS11127	-	Hybrid	1	Bahamas	Marine environemt	482.162	24.9495	0.551007	This study
C. metapsilosis	CBS2916	-	Hybrid	1.2	Norway	n.a.	628.097	29.2498	0.468835	This study
C. metapsilosis	BP57*	SZMC8022	Hybrid	1	Hungary	Throat	148.834	30.4106	0.462385	Pryszcz et al. 2015
C. metapsilosis	CP367	SZMC8098	Hybrid	1	Italy	Faeces	160.884	29.6534	0.480122	Pryszcz et al. 2015
C. metapsilosis	CP61	SZMC8093	Hybrid	1	Italy	Nail	148.368	32.5125	0.433758	Pryszcz et al. 2015
C. metapsilosis	MCO448	-	Hybrid	1	USA	Hand	172.356	22.2369	0.602056	Pryszcz et al. 2015
C. metapsilosis	MSK446	-	Hybrid	1.2	USA	Feces	233.37	29.8	0.4755	Zhai et al. 2020
C. metapsilosis	PL429	SZMC1548	Hybrid	1	USA	n.a.	196.836	22.3355	0.574439	Pryszcz et al. 2015
C. metapsilosis	PL448	-	Hybrid	1	USA	Hand	182.211	21.6991	0.592728	Pryszcz et al. 2015
C. metapsilosis	SZMC21154	-	Hybrid	1	Spain	Blood	489.124	25.8832	0.53068	Pryszcz et al. 2015
C. metapsilosis	SZMC21155	-	Hybrid	1	Spain	n.a.	437.874	24.3151	0.56369	This study
C. metapsilosis	SZMC8029	-	Hybrid	1	Hungary	Blood	420.516	27.0573	0.512626	Pryszcz et al. 2015
C. metapsilosis	SZMC8092	-	Hybrid	1	Italy	Lung	465.744	27.0697	0.510287	Pryszcz et al. 2015
C. metapsilosis	SZMC8094	-	Hybrid	1	Italy	Faeces	397.346	27.9176	0.498543	Pryszcz et al. 2015
C. metapsilosis	SZMC8095	-	Hybrid	1	Italy	Nail	476.206	26.8613	0.513285	Pryszcz et al. 2015
C. metapsilosis	SZMC8099	-	Hybrid	1	New Zealand	n.a.	458.189	26.972	0.509753	This study
C. metapsilosis	MSK414	-	Hybrid	2	USA	Feces	236.515	42.04	0.2891	O’Brien et al. 2022
C. orthopsilosis	109	-	Hybrid	2	n.a.	n.a.	230.874	13.3358	0.72697	This study
C. orthopsilosis	172	-	Hybrid	3	n.a.	n.a.	384.075	13.1597	0.725552	This study
C. orthopsilosis	85	-	Hybrid	3	n.a.	n.a.	718.337	10.4758	0.780876	This study
C. orthopsilosis	88	-	Parental A	-	n.a.	n.a.	619.322	0.0892542	0.999166	This study
C. orthopsilosis	89	-	Parental A	-	n.a.	n.a.	813.277	0.0821682	0.99928	This study
C. orthopsilosis	B8274	B-8274	Hybrid	3	Pakistan	n.a.	109.627	15.1644	0.687597	Schroder et al. 2016
C. orthopsilosis	B8323	B-8323	Hybrid	2	Pakistan	n.a.	62.4958	16.7155	0.657826	Schroder et al. 2016
C. orthopsilosis	Ch_T3	-	Hybrid	4	China	n.a.	419.287	31.2619	0.341907	This study
C. orthopsilosis	IFM48364	-	Parental A	-	n.a.	n.a.	615.242	0.0868826	0.999186	This study
C. orthopsilosis	IFM48386	-	Hybrid	2	n.a.	n.a.	465.941	16.4499	0.657778	This study
C. orthopsilosis	M85	-	Hybrid	3	n.a.	n.a.	538.951	10.4443	0.782242	This study
C. orthopsilosis	MCO456	-	Hybrid	1	USA	n.a.	342.129	7.36489	0.8481	Pryszcz et al. 2014
C. orthopsilosis	MCO457	-	Hybrid	4	n.a.	n.a.	816.612	29.8	0.369572	This study
C. orthopsilosis	MCO471	-	Hybrid	4	n.a.	n.a.	246.454	28.3609	0.408506	This study
C. orthopsilosis	MSK636	-	Hybrid	2	USA	Stool	502.067	13.34	0.7222	Zhai et al. 2020
C. orthopsilosis	s151	CAS08-0151	Hybrid	3	USA	Blood	100.143	13.6932	0.719454	Schroder et al. 2016
C. orthopsilosis	s1540	CAS09-1540	Hybrid	3	USA	Blood	119.319	15.6032	0.677876	Schroder et al. 2016
C. orthopsilosis	s1799	CAS09-1799	Hybrid	1	USA	Blood	118.711	7.32273	0.851707	Schroder et al. 2016
C. orthopsilosis	s1825	CAS10-1825	Hybrid	3	USA	Blood	133.064	15.8954	0.671967	Schroder et al. 2016
C. orthopsilosis	s185	CAS08-0185	Hybrid	3	USA	Blood	100.225	11.8348	0.758015	Schroder et al. 2016
C. orthopsilosis	s282	CAS08-0282	Hybrid	4.1	USA	Blood	405.937	20.385	0.579214	Schroder et al. 2016
C. orthopsilosis	s320	CAS08-0320	Hybrid	4.1	USA	Blood	693.454	19.1448	0.602051	Schroder et al. 2016
C. orthopsilosis	s421	CP25, SZMC8100	Hybrid	3	Italy	Nail	112.631	16.2687	0.664831	Schroder et al. 2016
C. orthopsilosis	s422	CP47	Hybrid	3	Italy	Skin	420.799	12.294	0.744896	Schroder et al. 2016
C. orthopsilosis	s423	CP85, SZMC8102	Hybrid	1	Italy	Catheter	106.207	8.05992	0.836186	Schroder et al. 2016
C. orthopsilosis	s424	CP124, SZMC8104	Hybrid	4.2	Italy	Bronchial aspirate	118.54	26.6116	0.448812	Schroder et al. 2016
C. orthopsilosis	s425	CP125, SZMC8103	Hybrid	2	Italy	Nail	94.5268	18.1235	0.628075	Schroder et al. 2016
C. orthopsilosis	s426	CP185	Hybrid	2	Italy	Blood	113.239	13.9406	0.714924	Schroder et al. 2016
C. orthopsilosis	s427	CP269	Hybrid	2	Italy	Bronchial aspirate	595.572	14.5584	0.697726	Schroder et al. 2016
C. orthopsilosis	s428	CP287	Parental A	-	China	Toenail	113.557	0.150667	0.998249	Schroder et al. 2016
C. orthopsilosis	s433	CP288	Hybrid	3	Belgium	Nail	102.514	14.5307	0.701424	Schroder et al. 2016
C. orthopsilosis	s434	CP289, SZMC8106	Hybrid	1	UK	n.a.	105.843	8.49605	0.828053	Schroder et al. 2016
C. orthopsilosis	s435	CP296, SZMC8107	Hybrid	2	Italy	Skin	130.574	13.4825	0.725283	Schroder et al. 2016
C. orthopsilosis	s436	CP331, SZMC8108	Hybrid	2	Italy	Sputum	120.326	13.0034	0.734782	Schroder et al. 2016
C. orthopsilosis	s437	CP344, SZMC8109	Hybrid	3	Italy	Catheter	112.958	14.6031	0.699627	Schroder et al. 2016
C. orthopsilosis	s498	CAS08-0498	Hybrid	4.3	USA	Blood	108.307	30.1013	0.37631	Schroder et al. 2016
C. orthopsilosis	s504	CAS08-0504	Hybrid	2	USA	Blood	109.025	14.3852	0.705623	Schroder et al. 2016
C. orthopsilosis	s599	CAS08-0599	Hybrid	3	USA	Blood	114.161	14.9064	0.694441	Schroder et al. 2016
C. orthopsilosis	s748	CAS08-0748	Hybrid	4.2	USA	Blood	118.84	29.0183	0.400986	Schroder et al. 2016
C. orthopsilosis	s831	CAS09-0831	Hybrid	2	USA	Blood	480.076	13.2292	0.726493	Schroder et al. 2016
C. orthopsilosis	90-125*	-	Parental A	-	USA	n.a.	-	-	-	Riccombeni et al. 2012
Hybr. event – Hybridization event
n.a. - not available
*Used as reference
